# Supplementary material for: Early transcriptional changes of heavy metal resistance and multiple efflux genes in Xanthomonas campestris pv. campestris under copper and heavy metal ion stress
Source: BMC Microbiol. 2024 Mar 9;24:81. doi: 10.1186/s12866-024-03206-7 (PMC10924375; doi:10.1186/s12866-024-03206-7)
Supplement: Supplementary file 2 — Additional file 2: Supplemental Table 1. Read quality and mapping statictics of Illumina reads from copper stress and control treatments involving Xcc BrA1. Supplemental Table 2. qPCR primers and target genes for validation of Transcriptomic results. Supplemental Table 3. qPCR primer gene targets. Targets were identified in Xcc BrA1 from genomes characterised in Ramnarine, Jayaraman and Ramsubhag (2022). Ramnarine, Stephen D. B., Jr., Jayaraj Jayaraman, and Adesh Ramsubhag. 2022. "Comparative genomics of the black rot pathogen Xanthomonas campestris pv. campestris and non-pathogenic co-inhabitant Xanthomonas melonis from Trinidad reveal unique pathogenicity determinants and secretion system profiles." PeerJ 9 (e12632). Supplemental Table 4. Ct values for qPCR experiments on CuSo4.5H2O exposed cells at 15 (C15), 60 (C60) and 240 (C240) mins. Concentrations are given as 0p - 0ppm/0mM, 200p - 200ppm/0.8mM and 300p - 300ppm/ 1.2mM. Supplemental Table 5. Average log2FC values of gene targets under tolerant and resistant copper stress at 15 min, 1 hr and 4hr exposure time points. Supplemental Table 6. Ct values from qPCR experiments where by cells were exposed to different heavy metal concentrations for 1 hr. Supplemental Table 7. Average Log2FC values for MDR efflux pumps and other targets under heavy metal stress at the 1hr exposure. Supplemental Table 8. Upregulated genes (logFC ≥ 1). Supplemental Table 9. Downregulated genes (logFC ≤ 1). Supplemental Table 10. Low expression genes (logFC < 1 or > -1). Supplemental Table 11. Differentially expressed mobile elements, IS and Tn elements at the initial timepoint sampled. Refer to linked multifasta and annotation files to correlate with GeneID. Supplemental Table 12. KEGG BRITE categories summarizing significantly enriched DEGs (up, downregulated and low expression). Supplemental Table 13. Enriched KEGG Pathways (ShinyGO). Supplemental Table 14. Enriched Biological Processes (BP) GO terms (ShinyGO). Supplemental Table 15. [file 12866_2024_3206_MOESM2_ESM.xlsx]

## Sheet: S1
Supplemental Table 1. Read quality and mapping statictics of Illumina reads from copper stress and control treatments involving Xcc BrA1
Sample	Treatment	Raw reads	Q30(%)	GC(%)	RIN	Filtered reads	HISAT2 mapping rate	Filtered unaligned reads	Trinity mapping rate
B5	No-copper	30810386	95.24	62.12	8.3	15405193	92.62	1366490	38.58
B6	No-copper	26079462	94.36	61.61	8.1	13039731	91.05	1303315	27.47
B7	copper	31059664	94.78	60.63	7.8	15529832	88.69	2011267	24.24
B8	copper	20354436	94.77	60.25	8.1	10177218	87.62	1400989	22.95

## Sheet: S2
Supplemental Table 2. qPCR primers and target genes for validation of Transcriptomic results
Gene/Target description	RNAseq log2FC	BrA1 qPCR Log2FC values	Forward Primer	Reverse Primer
STAS	-4.25056	-1.98583	TTCGTTGGATCTACCCGCC	AGTGGTGTCGATCTCGCTGA
TRINITY_DN59_c0_g1	-1.00814	-1.38	GGAGATGGAGTTCGTTGCCA	TCTTGGTCAGGAAGTTGCGG
gyrB	-0.828729	-1.20667	GCTATCACCTGCGCTTCGAC	GTGATCGGGTGGCTCTTGTT
xcsM	1.30848	0.700833	CCATCGTTGGTGGCAACAG	CAGGATGTCCGCCAAGGTC
AvrXccC1	-1.62353	-1.06	AGAGACCTCGCCATCTGAGT	TCACCGATCGATACGCCTTG
mcp1	-1.8786	-0.996667	TGATCCTGCTTGCCGTCTAC	TTGTCCTGGGTAGCTTGCAG
hrpX	-0.514668	-0.796667	GAGACATCTTCGGCTTCGAC	GCCTGGCAATACTCGAACTC
EngXca	0.80127	1.395	GTGTGAACGTGTTCGGCTTC	GCGATCACCTTGTCGAGGAT
FusD	2.35124	1.05	CAGTCTCTACGGTGTGTTCGT	TACAGCGCCAGGTTGAACAG
oxyR	5.10196	1.61667	GGCCGAAGTGGAACAGATGA	TGGATGAGCTGGTCGCTTTT
mdtA	3.4587	1.205	ATGGCAATGGCACCGAAAAC	TTCACTTCCTGGCCTTCCTG
cohB	-0.237487	-0.595	AAGCAGCACATCAACACACC	GATTGATGCCTGCTCCATGC
cohA	-0.233469	-0.5125	GGTCAGCGTGGATGAATTGC	TGTCCTGCATGGTGAGGATG
cusA	0	-0.3125	CGTGCGTGGTTTTTCGTTCT	GGCACGGTCTTCAACTCGTA
czcBpls	-2.91391	-2.27333	CGTTTTTCCTGGACCGCACT	TCAGAGGCTTCGTTGGGAGT
czcBChr	2.26724	5.16167	ACCAGCATGAAGTACAGGGC	GTGGTCAGGCTCAGATTGCT
lrp	-	-	GGCCGGATTTCCTTTACCGA	ATCTCCACGAACACCAGCAG

## Sheet: S3
Supplemental Table 3. qPCR primer gene targets. Targets were identified in Xcc BrA1 from genomes characterised in Ramnarine, Jayaraman and Ramsubhag (2022). Ramnarine, Stephen D. B., Jr., Jayaraj Jayaraman, and Adesh Ramsubhag. 2022. "Comparative genomics of the black rot pathogen Xanthomonas campestris pv. campestris and non-pathogenic co-inhabitant Xanthomonas melonis from Trinidad reveal uniqu…
Primer name	Gene/Target desctiption	Target Sequence
RT_cohA1F	cohA	atgtcattcgatcccttgtcccatggcgggctggcccgccgccgcttcgtgcacggcctggcgctgggcggcgttgccgcggccaccggcctgtggcgcagcgaggcacgcgccacccccacctacgccacgcccgccgtcctgcgtggcagcgctgcggcgctgcagatcggccgcatgccggtcaacctcaccggccgcgcgcgcagcgccatcaccgtcaaccagtcgctgccggcacccacgctgcgctggcgcgagggcgacaccgtcagcgtgcgggtgcgtaacgccctggccgaccagttcacctccgtgcattggcacggcttgctgctgccggccaacatggacggcgtgcccggcatgagcttcgacggcatcgcaccgggccaggag…
RT_cohA1R		atgtcattcgatcccttgtcccatggcgggctggcccgccgccgcttcgtgcacggcctggcgctgggcggcgttgccgcggccaccggcctgtggcgcagcgaggcacgcgccacccccacctacgccacgcccgccgtcctgcgtggcagcgctgcggcgctgcagatcggccgcatgccggtcaacctcaccggccgcgcgcgcagcgccatcaccgtcaaccagtcgctgccggcacccacgctgcgctggcgcgagggcgacaccgtcagcgtgcgggtgcgtaacgccctggccgaccagttcacctccgtgcattggcacggcttgctgctgccggccaacatggacggcgtgcccggcatgagcttcgacggcatcgcaccgggccaggag…
RT_cohB1F	cohB	atgcagaccgctcatgttctattggtcgccatcatcgccagcgcgaccgcaactgcgcaagaccatgcgcatcaccagatgcatgctgcgacagcggtgcaggtggacagtgcgcaggcggtggagaggcctgcgctcaagcgtatggatgatgtggatgaagctgcagtgggagctgctgcatccgcgcccactcccacatcagtctctagctccacttcggtatccgcttcgacgtcgacatcagcgtcttctctgcaggcggccacgcaggccgcgccgccagtggaaatggatcacgcgcacatgcagcacacagagcaggccgcgcatgtgcacgacatgcagcattccgatgacgcggcggcagtgcatgcacacgccgcagcgcctgcaacc…
RT_cohB1R	cohB	atgcagaccgctcatgttctattggtcgccatcatcgccagcgcgaccgcaactgcgcaagaccatgcgcatcaccagatgcatgctgcgacagcggtgcaggtggacagtgcgcaggcggtggagaggcctgcgctcaagcgtatggatgatgtggatgaagctgcagtgggagctgctgcatccgcgcccactcccacatcagtctctagctccacttcggtatccgcttcgacgtcgacatcagcgtcttctctgcaggcggccacgcaggccgcgccgccagtggaaatggatcacgcgcacatgcagcacacagagcaggccgcgcatgtgcacgacatgcagcattccgatgacgcggcggcagtgcatgcacacgccgcagcgcctgcaacc…
RT_cohL1F	cohL	gtgccgcattgcctgcttcgcctgctgctgtgcctgtgcctggttgccaatacggccaccggcgcgtgggcgtcggtgggcatggcgatgccggccatgggctcgaccgcgatggggtcggcggcgatggccgcgaccgcgcatgacgtgcacgctgcagcgccggacgcactgccgtgtcatgaagacatggcctcgcccgctgcgatgccgcaggcggacacggatcacgctgcgcatgcgggcaaaggcgactgctgcaaattgggcagctgcgactgcctgcagcactgcagccttgccctgctgacgctgccggcggtgcctgcggcgctggccggccgccccgcaatgccgggcgccctggccgaggggcgcgccaacccggcgcccgagcaa…
RT_cohL1R	cohL	gtgccgcattgcctgcttcgcctgctgctgtgcctgtgcctggttgccaatacggccaccggcgcgtgggcgtcggtgggcatggcgatgccggccatgggctcgaccgcgatggggtcggcggcgatggccgcgaccgcgcatgacgtgcacgctgcagcgccggacgcactgccgtgtcatgaagacatggcctcgcccgctgcgatgccgcaggcggacacggatcacgctgcgcatgcgggcaaaggcgactgctgcaaattgggcagctgcgactgcctgcagcactgcagccttgccctgctgacgctgccggcggtgcctgcggcgctggccggccgccccgcaatgccgggcgccctggccgaggggcgcgccaacccggcgcccgagcaa…
RT_copF0F	copF	atgaatccgcacgaccctcatcaccaccatacgggtgtggcatcgcggggcgacacccaatccaagtctgcaaccggccgcgcgcccggcgctccggcaatggttgttgacccggtctgcgagatgcagatcgatccgcagaccgcggtacatcatgccacccacaacggcatggactatcacttctgttcggcccgctgccgacagcgcttcacggccgatccaggcacatacttgtcacccgaagtttccaaggccagcatcgatgaggagctcgtgccggcgggcgcgatctacacctgccccatgcacccgcagattcgccaggaccacccggggacgtgcccgatctgcggcatggcattggaaccggagatgccgggcctggacgacgaagag…
RT_copF0R	copF	atgaatccgcacgaccctcatcaccaccatacgggtgtggcatcgcggggcgacacccaatccaagtctgcaaccggccgcgcgcccggcgctccggcaatggttgttgacccggtctgcgagatgcagatcgatccgcagaccgcggtacatcatgccacccacaacggcatggactatcacttctgttcggcccgctgccgacagcgcttcacggccgatccaggcacatacttgtcacccgaagtttccaaggccagcatcgatgaggagctcgtgccggcgggcgcgatctacacctgccccatgcacccgcagattcgccaggaccacccggggacgtgcccgatctgcggcatggcattggaaccggagatgccgggcctggacgacgaagag…
RT_copG0F	copG	atgactatgcgattgatgaggagcttgagcctgcttctgctagtggcgatcccaggccttttgcatgcgcatgaggggaagcattcgacaacagcgaccactgccattgcgcccgaagcacagccagcagtagctatcgtcgagcaattctctacagccctgcagaccggtgaccttgaccgggccggggccttcctggtcgatgatgttttgatccttgagaacggtggcgccgagcgctctcgcaaggaatacctggatggtcacgctacacacgatgcagcgtttctgaagaccgcccatgtggaagttctccggcgcaccgcccacgcgcgaggcgatctagcctgggtcggtagcgaaagtgaactgcacgcgacgaaagatgggaagccgatg…
RT_copG0R	copG	atgactatgcgattgatgaggagcttgagcctgcttctgctagtggcgatcccaggccttttgcatgcgcatgaggggaagcattcgacaacagcgaccactgccattgcgcccgaagcacagccagcagtagctatcgtcgagcaattctctacagccctgcagaccggtgaccttgaccgggccggggccttcctggtcgatgatgttttgatccttgagaacggtggcgccgagcgctctcgcaaggaatacctggatggtcacgctacacacgatgcagcgtttctgaagaccgcccatgtggaagttctccggcgcaccgcccacgcgcgaggcgatctagcctgggtcggtagcgaaagtgaactgcacgcgacgaaagatgggaagccgatg…
RT_copM0F	copM	atgacaaccaccgctaacaaaaagactctgcttattaccggcatcgcgctcgccgttctggctatcggcgccgccggtgttgtgtactccggaatctataatgtggctgccgacgatccacacacgcgccccgtctatgccctgctggaggcggcgcggaagcagtcgatttcagcacgggccaccaagctggaggtgcctgcagatctgaatgatccagagcgaatccggcagggcgcggggaactacaacgcgatgtgtaccggctgtcatttgtcacctggcgccgcagagaccgagctgagcaaaggcctgtacccgtccccgccgaacctgaccaaggagaccattgatgcagccgaggcgttctgggtcatcaagcatggtgtcaaggccagt…
RT_copM0R	copM	atgacaaccaccgctaacaaaaagactctgcttattaccggcatcgcgctcgccgttctggctatcggcgccgccggtgttgtgtactccggaatctataatgtggctgccgacgatccacacacgcgccccgtctatgccctgctggaggcggcgcggaagcagtcgatttcagcacgggccaccaagctggaggtgcctgcagatctgaatgatccagagcgaatccggcagggcgcggggaactacaacgcgatgtgtaccggctgtcatttgtcacctggcgccgcagagaccgagctgagcaaaggcctgtacccgtccccgccgaacctgaccaaggagaccattgatgcagccgaggcgttctgggtcatcaagcatggtgtcaaggccagt…
RT_czcBplsF	czcB plasmid	atgcttgaacgcctcattgggctgtccatccgccaccgctggttgacgctggtgctcaccgctgcgctggttgcgcttggcgtgtggagctaccgtcacctctccatcgacgccacgccggacatcaccaatgtccaggtccagatcaacacccaggccccgggctactcgccgctggaggccgagcaacgggtgaccttcgccatcgaaacggccatggccggcctgcccaagctggactacagccgctcgctgtcgcgctacgggctctcccaggtcaccgtcgtcttcaaggacggcaccgacctgtactttgcccgccagcaggtcgccgagcgcctgcagcagatcgcctcccaactgcccgaagggttggacccggaaatggggcccatctcc…
RT_czcBplsR	czcB plasmid	atgcttgaacgcctcattgggctgtccatccgccaccgctggttgacgctggtgctcaccgctgcgctggttgcgcttggcgtgtggagctaccgtcacctctccatcgacgccacgccggacatcaccaatgtccaggtccagatcaacacccaggccccgggctactcgccgctggaggccgagcaacgggtgaccttcgccatcgaaacggccatggccggcctgcccaagctggactacagccgctcgctgtcgcgctacgggctctcccaggtcaccgtcgtcttcaaggacggcaccgacctgtactttgcccgccagcaggtcgccgagcgcctgcagcagatcgcctcccaactgcccgaagggttggacccggaaatggggcccatctcc…
RT_mexEF	mexE RND efflux MFP	atgaccccgaacgccaccccgttccgttttcccttgcgtactgtattgacgggcgctgtcctcgcggtcgtgttggccggttgcggcagcaaggccgccgagaccggcgcgccgccaccgcccagcgtcagtgtcgccccggtgctgctgaaagagatcagccagtgggacgaattcagcggccgcatcgagccggtggaaagcgtggagctacgcccgcgcgtgtccggctacatcgacaaggtcaattacgccgaaggcgccgaagtgaagaagggtgatgtgctcttcagcatcgacgaccgcagctaccgcgccgagtttgcccgcgccaatgctgcgctggtgcgtgcccgcacccaggccagcctggcccgcagcgaagcgacgcgtgcgcgc…
RT_mexER	mexE RND efflux MFP	atgaccccgaacgccaccccgttccgttttcccttgcgtactgtattgacgggcgctgtcctcgcggtcgtgttggccggttgcggcagcaaggccgccgagaccggcgcgccgccaccgcccagcgtcagtgtcgccccggtgctgctgaaagagatcagccagtgggacgaattcagcggccgcatcgagccggtggaaagcgtggagctacgcccgcgcgtgtccggctacatcgacaaggtcaattacgccgaaggcgccgaagtgaagaagggtgatgtgctcttcagcatcgacgaccgcagctaccgcgccgagtttgcccgcgccaatgctgcgctggtgcgtgcccgcacccaggccagcctggcccgcagcgaagcgacgcgtgcgcgc…
RT_ABC_10F	Efflux ABC transporter	atgactccgatcgtttccatccagggactcagcaagacctacgccgggggattccaggcgctcaaacgtgtggatctggacatccagcgcggtgagatctttgcattgctctgccccaacggcgccggcaagaccaccttgatcagcatcatctgcgggctggtcaatccgagcaccggcaccgtgctggccgatggccacgacatcgtgcgcgactaccgcgccgcgcgtgccagcatcgggctggtgccgcaggagctggccaccgatgcgttcgaaacggtgtgggccacggtgcgcttcagccgcggcctgttcggcaagccggccaacccgcaatatctggaatcggtgctgcgccagctgtcgttgtgggacaagcgcaacagcaagatctcc…
RT_ABC_10R	Efflux ABC transporter	atgactccgatcgtttccatccagggactcagcaagacctacgccgggggattccaggcgctcaaacgtgtggatctggacatccagcgcggtgagatctttgcattgctctgccccaacggcgccggcaagaccaccttgatcagcatcatctgcgggctggtcaatccgagcaccggcaccgtgctggccgatggccacgacatcgtgcgcgactaccgcgccgcgcgtgccagcatcgggctggtgccgcaggagctggccaccgatgcgttcgaaacggtgtgggccacggtgcgcttcagccgcggcctgttcggcaagccggccaacccgcaatatctggaatcggtgctgcgccagctgtcgttgtgggacaagcgcaacagcaagatctcc…
RT_ABC_29F	ABC transporter, permease protein	atgatccgcgacacctccgcacaggaccaggtactccgcacctcctcccagagcgcgccatggcgccgttggctgtggccgggcattgccgcgctggcggtcctcgccggcatcagctgggcggtgaacgcctggagcgccggcagccgctcgttcgacgccgcccgcgtgcgcatcgccaccgtgagccagggcgatctggtgcgcgacatcgccgccgacggccgcgtgatcgccgccaacagcccggtgctctacgccatctccgccggcacggtgacgttgagcgtggtggccggcgatgtggtcaagcagggccaggaactcgcgcgcatcgacagcccggagctgcgcagcaagctggcgcaggaacaggccacgctcgccggcctggaggcc…
RT_ABC_29R	ABC transporter, permease protein	atgatccgcgacacctccgcacaggaccaggtactccgcacctcctcccagagcgcgccatggcgccgttggctgtggccgggcattgccgcgctggcggtcctcgccggcatcagctgggcggtgaacgcctggagcgccggcagccgctcgttcgacgccgcccgcgtgcgcatcgccaccgtgagccagggcgatctggtgcgcgacatcgccgccgacggccgcgtgatcgccgccaacagcccggtgctctacgccatctccgccggcacggtgacgttgagcgtggtggccggcgatgtggtcaagcagggccaggaactcgcgcgcatcgacagcccggagctgcgcagcaagctggcgcaggaacaggccacgctcgccggcctggaggcc…
RT_cusA_37F	cusA	atgatcgcccgcctgatccgcgcctccatcgccaaccgcgccctcgtgctgctggcggccgtgctgctggccgccgccggtctgtggtcggtgctccacacgccgctggatgcgctgcccgacctgtccgacgcccaagtcatcatccgcacccaatggtccggccaaacgccgcgcatcgtcgaagaccaagtcacctatccactgaccacgacgatgttgtcggtgcccggcgtcacagccgtgcgtggtttttcgttcttcggtgactcctacgtctacatcctgttcgacgacgacaccgacttgtactgggcgcgctcgcgcgtactggagtatctgagccaggtccgcgaccaattgcctcccgacgtcagtcccgcccttgggcccgacgct…
RT_cusA_37R	cusA	atgatcgcccgcctgatccgcgcctccatcgccaaccgcgccctcgtgctgctggcggccgtgctgctggccgccgccggtctgtggtcggtgctccacacgccgctggatgcgctgcccgacctgtccgacgcccaagtcatcatccgcacccaatggtccggccaaacgccgcgcatcgtcgaagaccaagtcacctatccactgaccacgacgatgttgtcggtgcccggcgtcacagccgtgcgtggtttttcgttcttcggtgactcctacgtctacatcctgttcgacgacgacaccgacttgtactgggcgcgctcgcgcgtactggagtatctgagccaggtccgcgaccaattgcctcccgacgtcagtcccgcccttgggcccgacgct…
RT_EmrB_12F	EmrB MDR	atgtcttcgcaagctcccaccgcgcccggtggcccttcggcaccggcgcccgccgcgggctttcgcccggcgagcgtggcgctgtgcaccgtaggcctggcgatggcctcgttcatgcaggtgctggacaccaccatcgccaacgtctcgttgccgaccatcgccggcaatctcggcgccagttcgcagcaggccacctgggtcatcacctcgttcgcggtgagcaccgcgatcgcgttgccgctgaccggctggctgagccgtcgcttcggcgaaaccaagctgttcgtgtggtccacgctggccttcaccatcgcctcgctgctgtgtggcctcgcccagagcatgggcatgctggtggtggcgcgcgcgctgcagggcttcgtggccgggccgatg…
RT_EmrB_12R	EmrB MDR	atgtcttcgcaagctcccaccgcgcccggtggcccttcggcaccggcgcccgccgcgggctttcgcccggcgagcgtggcgctgtgcaccgtaggcctggcgatggcctcgttcatgcaggtgctggacaccaccatcgccaacgtctcgttgccgaccatcgccggcaatctcggcgccagttcgcagcaggccacctgggtcatcacctcgttcgcggtgagcaccgcgatcgcgttgccgctgaccggctggctgagccgtcgcttcggcgaaaccaagctgttcgtgtggtccacgctggccttcaccatcgcctcgctgctgtgtggcctcgcccagagcatgggcatgctggtggtggcgcgcgcgctgcagggcttcgtggccgggccgatg…
RT_FusDL_35F	FusD like pump	atgtacggagaattcagtctctacggtgtgttcgtacccaccctgctggcgttgatgacgctggcctacctgctcaacagcgcggttggcgcgctgctgacgcgggccggggcgtatcgccacatctggcacccggccctgttcaacctggcgctgtacatcgccctgctgggcggcctgttttccctcatgcgttggatgcaatcgtga
RT_FusDL_35R	FusD like pump	atgtacggagaattcagtctctacggtgtgttcgtacccaccctgctggcgttgatgacgctggcctacctgctcaacagcgcggttggcgcgctgctgacgcgggccggggcgtatcgccacatctggcacccggccctgttcaacctggcgctgtacatcgccctgctgggcggcctgttttccctcatgcgttggatgcaatcgtga
RT_MDR_44F	inner membrane proton antiporter MDR	gtgcgcgacaagtacgttcagcgcgactggcagccccatgagaagcccaccctgcccgggtcggcctccacgccgctgcacccgacccggcgacgcatccagtacggcctggtcggcgtggtggtggcgctgaccggtgggctgagcaatgcgctggtcaccgccaacctgccctatctgcaaggcacgctgggggcgtacgccactgaaatggcctggctgccggccgcctacgtgatgaccaatatgtcggccaacctgctgctggtgaagttccgccagcagttcgggctgcggcggttcaccgagatcttcctggcgctgtatgcggtgattgccttcgcgcacctgttcgtgcacagcctgagttcggccatcaccgtgcgcgccgcccacggg…
RT_MDR_44R	inner membrane proton antiporter MDR	gtgcgcgacaagtacgttcagcgcgactggcagccccatgagaagcccaccctgcccgggtcggcctccacgccgctgcacccgacccggcgacgcatccagtacggcctggtcggcgtggtggtggcgctgaccggtgggctgagcaatgcgctggtcaccgccaacctgccctatctgcaaggcacgctgggggcgtacgccactgaaatggcctggctgccggccgcctacgtgatgaccaatatgtcggccaacctgctgctggtgaagttccgccagcagttcgggctgcggcggttcaccgagatcttcctggcgctgtatgcggtgattgccttcgcgcacctgttcgtgcacagcctgagttcggccatcaccgtgcgcgccgcccacggg…
RT_RNDim_44F	RND efflux system inner membrane transporter	atggacttttcccgttttttcatcgaccgaccgatctttgcggcggtgctgtcgatcatcatcttcgcggctggcctgatcgccatgccgttgctgccgatcagcgaataccccgaagtggtaccgccgagcgtgcaggtgcgcgcggtgtacccgggcgccaaccccaaggtcatcgccgagaccgtcgccacgccgcttgaggaagccatcaacggcgtcgaagacatgatgtacatgaagtcggtcgccggctccgatggcgtgctggtggtcaccgtgaccttcaagcccggcaccgatccggaccaggcgcaggtgcaggtgcagaaccgcgtcagccaggcgcaggcgcgtctgcccgaggacgtgcgccgccagggcgtgaccacgcagaag…
RT_RNDim_44R	RND efflux system inner membrane transporter	atggacttttcccgttttttcatcgaccgaccgatctttgcggcggtgctgtcgatcatcatcttcgcggctggcctgatcgccatgccgttgctgccgatcagcgaataccccgaagtggtaccgccgagcgtgcaggtgcgcgcggtgtacccgggcgccaaccccaaggtcatcgccgagaccgtcgccacgccgcttgaggaagccatcaacggcgtcgaagacatgatgtacatgaagtcggtcgccggctccgatggcgtgctggtggtcaccgtgaccttcaagcccggcaccgatccggaccaggcgcaggtgcaggtgcagaaccgcgtcagccaggcgcaggcgcgtctgcccgaggacgtgcgccgccagggcgtgaccacgcagaag…
RT_smrA_2F	Efflux ABC transporter permease/ATP-binding protein Atu2242	atgttccgctggttcgaatccctgatcgacacctttccgcccatcgagcgagagatgccgccacgcagcgtgtggcgcttttacctgcattatctgctgccgttgtggccaattctgttagcgaccttgatcgccggactactgctggcgctggtggaagtggcgatgttcgacttcctcggccgcatcgtcgacatgctggccgagcagccggggccggagttcttccgtcgccatgctggcgagctggtgtggatggcggcgatcacgctggtggcgcggccgttcttcaccgggctgcataacctgctggtcaatcaggccatcgtgccgggcctgagcaaccgctcgcgctggctgatgcacaactacgtggtgcgccagagtctggcgttcttc…
RT_smrA_2R	Efflux ABC transporter permease/ATP-binding protein Atu2242	atgttccgctggttcgaatccctgatcgacacctttccgcccatcgagcgagagatgccgccacgcagcgtgtggcgcttttacctgcattatctgctgccgttgtggccaattctgttagcgaccttgatcgccggactactgctggcgctggtggaagtggcgatgttcgacttcctcggccgcatcgtcgacatgctggccgagcagccggggccggagttcttccgtcgccatgctggcgagctggtgtggatggcggcgatcacgctggtggcgcggccgttcttcaccgggctgcataacctgctggtcaatcaggccatcgtgccgggcctgagcaaccgctcgcgctggctgatgcacaactacgtggtgcgccagagtctggcgttcttc…
RT_yadH_6F	Uncharacterized efflux ABC transporter permease protein YadH	atgtctgctgtccccgctacctcccgccagcgcaactgggttgcactgggcaccatcgtgcgccgcgaagtgcagcgcatcctgcgcatctggggccagaccctggtgccgccggctatcaccatgacgctgtactttttgatcttcggcgggctgatcggctcgcgcgtgggcgacatgggcggctacacgtacatgcagttcatcgtgccgggcctggtgatgatgagcgtgatccaaaacagctacggcaacatttcctcgagcttcttcggcgccaagttcggccgccacgtggaagaactgctggtcagcccgatgcccaactgggtgatcctgtggggctacgtggcaggcgcggtgctgcgcggggtcatggtgggcgcgctggtgctgatc…
RT_yadH_6R	Uncharacterized efflux ABC transporter permease protein YadH	atgtctgctgtccccgctacctcccgccagcgcaactgggttgcactgggcaccatcgtgcgccgcgaagtgcagcgcatcctgcgcatctggggccagaccctggtgccgccggctatcaccatgacgctgtactttttgatcttcggcgggctgatcggctcgcgcgtgggcgacatgggcggctacacgtacatgcagttcatcgtgccgggcctggtgatgatgagcgtgatccaaaacagctacggcaacatttcctcgagcttcttcggcgccaagttcggccgccacgtggaagaactgctggtcagcccgatgcccaactgggtgatcctgtggggctacgtggcaggcgcggtgctgcgcggggtcatggtgggcgcgctggtgctgatc…
RT_MdtA_14F	mdtA	atgtcgcgtttctggaagatctcactgctggtcgtggcggtgctcgtcgttgtgttcgttgcaatgcgcatgatgggcgggggccagcagggcaagcggccaggggcgccggatggcaatggcaccgaaaacagcggcccggtgccggtgactgtggtgcccgccgccacccaggacgtgccggtgtacgccaccgcgctgggcacggtgaccgcgctcaacacggtgacggtgaacccgcaggtgtccggccagctgatgagcctgaatttccaggaaggccaggaagtgaagaagggcgctttgctggcgcagatcgacccgcgcacgctgcaagccagctacgaccaggcgctggccgccaagcgccagaaccaggcgctgctggccaccgcgcgg…
RT_MdtA_14R	mdtA	atgtcgcgtttctggaagatctcactgctggtcgtggcggtgctcgtcgttgtgttcgttgcaatgcgcatgatgggcgggggccagcagggcaagcggccaggggcgccggatggcaatggcaccgaaaacagcggcccggtgccggtgactgtggtgcccgccgccacccaggacgtgccggtgtacgccaccgcgctgggcacggtgaccgcgctcaacacggtgacggtgaacccgcaggtgtccggccagctgatgagcctgaatttccaggaaggccaggaagtgaagaagggcgctttgctggcgcagatcgacccgcgcacgctgcaagccagctacgaccaggcgctggccgccaagcgccagaaccaggcgctgctggccaccgcgcgg…
RT_RNDsmeC_2F	RND IM smeC homolog	atggcacgcttcttcatcgaccgcccgatcttcgcctgggtgctggccatcatcgtgatgctggccggcatcctgtccatcgccaccttgccgatcgcgcaataccccagcatcgcgccgcccgccgtggcgatcaccgccaactatcccggcgcgtctgcgcagaccctggaagacaccgtcacccaggtcatcgagcagaagatgaagggcctggacaacctcagctacatggcctccaccagcgaatccagcggtgcggtgaccattacgctgaccttcgaaaacggcaccgacccggacaccgcgcaggtgcaggtgcagaacaagttgtcgctggccaccgcgttgttgccgcaagaagtgcagcagcagggcgtcacggtcaccaagtcggcc…
RT_RNDsmeC_2R	RND IM smeC homolog	atggcacgcttcttcatcgaccgcccgatcttcgcctgggtgctggccatcatcgtgatgctggccggcatcctgtccatcgccaccttgccgatcgcgcaataccccagcatcgcgccgcccgccgtggcgatcaccgccaactatcccggcgcgtctgcgcagaccctggaagacaccgtcacccaggtcatcgagcagaagatgaagggcctggacaacctcagctacatggcctccaccagcgaatccagcggtgcggtgaccattacgctgaccttcgaaaacggcaccgacccggacaccgcgcaggtgcaggtgcagaacaagttgtcgctggccaccgcgttgttgccgcaagaagtgcagcagcagggcgtcacggtcaccaagtcggcc…
RT_lrp_10F	lrp internal refernece	atggccacccgcgcgcgtgagctggacaagatcgaccgcaagctcctgcgcatcctgcagcaggagggccggatttcctttaccgaactgggcgaacgggtgggtttgtccactacgccctgcaccgagcgcgtgcgccggctggagcgcgatggcgccatcaccggctattacgcgcgcttggatccgcactacctcaaggccagcctgctggtgttcgtggagatcagcctggcctacaaatccggcgacatcttcgaagaatttcgccgcgccgcgctcaagctgcccaacgtgctggagtgccatctggtctcgggggatttcgattacctgctcaaggcccgcatcagcgagatggcctcgtaccgcaagttgctaggcagcaccttgctgacc…
RT_lrp_10R	lrp internal refernece	atggccacccgcgcgcgtgagctggacaagatcgaccgcaagctcctgcgcatcctgcagcaggagggccggatttcctttaccgaactgggcgaacgggtgggtttgtccactacgccctgcaccgagcgcgtgcgccggctggagcgcgatggcgccatcaccggctattacgcgcgcttggatccgcactacctcaaggccagcctgctggtgttcgtggagatcagcctggcctacaaatccggcgacatcttcgaagaatttcgccgcgccgcgctcaagctgcccaacgtgctggagtgccatctggtctcgggggatttcgattacctgctcaaggcccgcatcagcgagatggcctcgtaccgcaagttgctaggcagcaccttgctgacc…
BcaRTF	copA	atgtctttcgatcccgtcgatgaccggcgaagcgtatcgcgtcgccgttttgttcagggtcttgctgccggtggcgcatttgctgggctcggcctctggccaaaatcaagctgggccctgaagggggccggccagctcaatgtccttagtgggaccgagtttgacctgacgatcggcgaaactccggtgaacttcaccggacgcgcccgttcggcaatcacggtgaacgggtcgctgcctgcaccgcttctgcgctggcgtgaaggtactacggtcaatctgcgggtggccaacgcattgcctgtcgggtccattcacggtagtgagacctctatccactggcatgggattttgttgccagccaacatggacggcgtcccaggcctgagcttccacggc…
BcaRTR	copA	atgtctttcgatcccgtcgatgaccggcgaagcgtatcgcgtcgccgttttgttcagggtcttgctgccggtggcgcatttgctgggctcggcctctggccaaaatcaagctgggccctgaagggggccggccagctcaatgtccttagtgggaccgagtttgacctgacgatcggcgaaactccggtgaacttcaccggacgcgcccgttcggcaatcacggtgaacgggtcgctgcctgcaccgcttctgcgctggcgtgaaggtactacggtcaatctgcgggtggccaacgcattgcctgtcgggtccattcacggtagtgagacctctatccactggcatgggattttgttgccagccaacatggacggcgtcccaggcctgagcttccacggc…
BcbRTF	copB	atgaaaaaccagatgaagccgacgaggtcggcattcaccctgctcatcgcggttgcattggcatcacccgcgttcggacagaccatggatcactcgaaaatttccatgacaatgcccgaggcgcctaaacccgagccccaagctgacgcgtccaagacgtctggcccaaatgcatccaagcgcggcactgatcactcgggcatgcagcacgagacgcctgagccaaaaggcatggatcatgatatgtcgtccatgcaagaaggcgacatggccactgacgccatggaccattcaaagatggtccacgatgctccgtcctcgaccatgccacgcacaccaatccctgttgtcaccgacgtcgatcgtgctgcagcggtggcgccttcggaggggcacgcc…
BcbRTR	copB	atgaaaaaccagatgaagccgacgaggtcggcattcaccctgctcatcgcggttgcattggcatcacccgcgttcggacagaccatggatcactcgaaaatttccatgacaatgcccgaggcgcctaaacccgagccccaagctgacgcgtccaagacgtctggcccaaatgcatccaagcgcggcactgatcactcgggcatgcagcacgagacgcctgagccaaaaggcatggatcatgatatgtcgtccatgcaagaaggcgacatggccactgacgccatggaccattcaaagatggtccacgatgctccgtcctcgaccatgccacgcacaccaatccctgttgtcaccgacgtcgatcgtgctgcagcggtggcgccttcggaggggcacgcc…
BclRTF	copL	atgaagatcagtgaggccgccgacgccagcgggtgccacctggagacgatccgctattacgagcggatcggcctgctgccgcgcccggggcgctcgggcaatggctaccgggtctatggcccggcagacatcgagcggctgcgcttcattgcgcgcggccgggacctaggcttcagcctggaggaggtccgtagcctgctgcagctggccggcgatgaggagctttcgtgcggggacgtggatcggctggcccgcagccatctggtcgacgttcgcgcacgcatggccgatctgcagcgcatggccagcgagctggaacgggtgattgccagttgcaatggcggccagcgggccgaatgcaccatcctgtcgaccctgcgccagccgacctccgtggag…
BclRTR	copL	atgaagatcagtgaggccgccgacgccagcgggtgccacctggagacgatccgctattacgagcggatcggcctgctgccgcgcccggggcgctcgggcaatggctaccgggtctatggcccggcagacatcgagcggctgcgcttcattgcgcgcggccgggacctaggcttcagcctggaggaggtccgtagcctgctgcagctggccggcgatgaggagctttcgtgcggggacgtggatcggctggcccgcagccatctggtcgacgttcgcgcacgcatggccgatctgcagcgcatggccagcgagctggaacgggtgattgccagttgcaatggcggccagcgggccgaatgcaccatcctgtcgaccctgcgccagccgacctccgtggag…
gyrBF	gyrB internal reference	atggcagaaaccgccaaggaaatcatccaggtcaacctggaagacgagatgcgcaagagctacctcgattacgcgatgagcgtgatcgtggggcgcgcactccccgatgcgcgcgacggcctcaaacccgtgcatcgccgtgtgctgttcgcgatgaacgagttgggcgcgcacagcaacaaggcctacttcaagtcggcgcgtatcgtcggcgacgtcatcggtaagtaccacccgcacggcgaccagtcggtctacgacacgctggtgcgcatggcgcagccgttctcgctgcgctacctgatggtggacggccagggtaacttcggttcggtcgacggcgactccgccgcggcgatgcgttacaccgagtcgcgcatgtcgcggctggcgcatgag…
gyrBR	gyrB internal reference	atggcagaaaccgccaaggaaatcatccaggtcaacctggaagacgagatgcgcaagagctacctcgattacgcgatgagcgtgatcgtggggcgcgcactccccgatgcgcgcgacggcctcaaacccgtgcatcgccgtgtgctgttcgcgatgaacgagttgggcgcgcacagcaacaaggcctacttcaagtcggcgcgtatcgtcggcgacgtcatcggtaagtaccacccgcacggcgaccagtcggtctacgacacgctggtgcgcatggcgcagccgttctcgctgcgctacctgatggtggacggccagggtaacttcggttcggtcgacggcgactccgccgcggcgatgcgttacaccgagtcgcgcatgtcgcggctggcgcatgag…
RT_czcBchrF	czcB chromosome	atgagcctgcacgtctggcacctgcagtgccgcagcaggctgatcgcactgctgcctgcatgcatcaccaccggttgtcttgcagcaacggcacgcctgcgcgtgctgccacgcacacatctgcagacgcacacctcgcgtaccagcgccacgcgctgttcttcatcgcttgctgcctcaggcgcagtgcgcggccacctcacaggatctgtttccatgaccacgacttcttggatcgcgccgctgttgctggcgctgctgctgggcggctgcggccgtgacggcgaagacgcacacgcgcatgccggcgaagccgcagaacacggcggcgaggcgcacgccgaggaagccgccaaaggcagccatggcgggcgcctgctgagccaggacggcgacagc…
RT_czcBchrR

## Sheet: S4
Supplemental Table 4. Ct values for qPCR experiments on CuSo4.5H2O exposed cells at 15 (C15), 60 (C60) and 240 (C240) mins. Concentrations are given as 0p - 0ppm/0mM, 200p - 200ppm/0.8mM and 300p - 300ppm/ 1.2mM
Sample	RNDsmeC_2F	cusA_37F	ABC_10	MdtA_14	yadH_6	FusdL_35	smrA_2	czcA_55	lrp_10	EmrB_12	RNDim_44	MDR_48	ABC_29	oxyR	Trinity_cog1	STAS	mexE	czcBPls	czcBchr	copM0	copG0	copF0	cohA1	cohB1	cohL1	AvrXccC1	ArsR	BclRT	BcbRt	BcaRt	gyrB	16sFint
C150p	18.27	17.26	16.78	17.64	16.17	15.67	16.2	15.49	16.37	16.02	15.88	15.71	16.67	16.02	17.21	16.52	17.62	15.34	NA	16.16	16.42	16.04	16.46	16.23	20.78	17.09	16.12	15.62	NA	16.48	NA	NA
C150p	19.12	18.26	17.61	17.54	15.8	17.23	17.5	16.14	17.15	17.59	16.25	15.58	16.4	16.55	17.29	17.21	17.35	15.81	22.39	16.12	16.13	18.3	16.91	16.54	20.62	17.11	17.26	17.36	17.09	16.51	19.32	17.31
C150p	18.35	18.54	17.46	19.12	15.21	17.06	17.02	NA	16.48	17.55	16.53	17.04	16.66	16.32	17.62	18.18	18.19	16.05	22.23	NA	15.4	17.17	17.11	NA	20.32	17.26	17.14	NA	16.46	17.17	18.32	18.08
C15200p	15.87	15.52	14.37	15.31	15.63	15.71	15.19	15.8	15.18	17.24	15.3	NA	14.93	14.52	15.13	NA	15.12	16.1	15.32	15.07	15.63	15.35	15.22	NA	14.73	15.14	14.99	15.31	15.44	14.73	15.77	18.8
C15200p	15.46	16.48	16.16	16.34	14.89	15.63	15.43	NA	NA	NA	15.62	15.68	15.26	14.42	15.04	15.29	16.01	16.13	15.45	NA	15.46	NA	15.33	14.22	15.39	15.53	15.48	16.04	16.52	16.15	16.36	19.12
C15200p	15.47	16.46	15.94	15.74	NA	14.86	15.21	15.19	14.37	18.44	16.12	15.69	15.65	15.24	14.52	16.69	15.44	NA	15	14.93	14.64	15.35	15.23	15.41	15.15	15.14	14.49	NA	16.66	16.01	NA	NA
C15300p	NA	16.56	16.21	16.1	15.66	16.19	16.4	14.41	16.79	16.07	15.97	16.19	15.11	14.8	NA	16.56	15.79	15.89	18.38	15.46	15.53	15.21	15.46	15.92	17.34	15.77	16.16	15.18	15.94	17.35	0	NA
C15300p	16.05	16.18	16.66	17.24	15.03	16.87	16.37	14.87	16.31	16.89	15.97	15.72	15.49	15.41	17.05	15.78	16.6	15.76	18.93	15.73	15.69	15.3	15.17	16.03	17.59	16.14	16.78	15.68	15.54	16.36	0	16.87
C15300p	15.52	16.3	15.6	17.09	16.91	16.24	15.59	16.19	15.16	15.99	15.86	16.5	14.4	15.38	16.04	16.01	17.38	16.47	18.61	15.38	15.4	16	15.35	17.05	18.14	17.02	15.88	15.88	16.02	15.44	0	17.83
C600p	23.29	20.64	19.51	20.54	18.71	20.15	19.69	18.14	18.3	19.07	19.37	20.18	19.65	18.67	19.47	19.61	20.34	19.28	23.33	18.19	19.68	19.08	19.56	19.44	22.22	19.54	21.18	18.64	NA	18.46	19.99	17.34
C600p	20.77	19.82	19.44	21.89	18.69	24.14	20.71	21.35	19.18	21.95	20.91	20.18	18.59	18.62	21.46	19.77	20.74	20.15	27.55	19.9	19.21	19.53	20.67	21.22	23.18	20.21	21.78	19.71	19.45	19.04	20.2	17.11
C600p	20.15	20.21	19.41	20.06	20.93	20.42	19.33	18.12	18.21	20.2	18.69	20.18	19.6	18.28	18.77	19.29	20.3	19.62	24.44	19.21	19.31	18.8	19.18	19.99	23.33	19.5	20.67	18.87	19.57	18.35	19.91	17.5
C60200p	NA	17.28	16.11	17.44	15.66	NA	16.17	15.58	16.36	16.3	15.64	16.25	16.35	16.06	16.43	16.38	17.59	15.32	NA	15.62	16.87	16.19	15.4	15.6	21.46	16.55	NA	15.75	17.25	16.51	16.24	NA
C60200p	18.6	18.32	16.79	17.23	15.27	17.56	16.41	17.15	16.16	17.36	15.34	15.63	16.07	16.09	17.73	17	17.34	15.44	23.34	16.03	16.11	16.56	16.41	16.81	22.06	17.1	18.22	17.03	16.2	16.37	17.43	18.57
C60200p	18.08	18.2	17.05	18.62	14.44	17.24	16.41	NA	16.15	16.88	16.52	17.09	16.26	15.77	17.51	17.71	17.98	15.41	22.93	17.15	15.18	16.89	16.65	17.51	21.42	17.72	17.28	16.94	15.8	17.2	NA	19.35
C60300p	NA	17.79	15.84	17.44	16.13	16.02	16.24	15.68	17.41	16.87	16.44	16.05	16.75	16.26	16.67	16.43	18.03	15.38	19.17	16.14	16.76	16.37	16.4	15.85	21.04	17.2	16.48	16.47	17.36	16.21	NA	15.56
C60300p	18.28	18.22	16.27	16.89	15.93	16.37	17.04	15.87	16.21	17.34	16.08	15.55	16.65	16.42	16.36	16.51	17.3	15.73	20.46	16.17	16.03	17.25	16.52	16.56	20.19	17.41	16.26	17.14	16.95	15.65	17.06	16.31
C60300p	18.08	18.34	16.34	17.4	14.94	16.98	16.8	NA	15.87	17	16.77	NA	15.14	16.2	16.61	17.21	17.31	15.52	19.62	16.18	15.04	17.28	16.7	16.01	19.47	17.61	17.05	17.51	NA	16.05	17.47	NA
C2400p	18.92	18.46	16.56	18.14	15.51	15.67	16.48	16.22	16.81	17.22	16.57	16.41	17.03	16.96	17.49	16.76	18.96	15.83	21.14	16.53	17.14	17.23	17.1	16.15	22.77	17.09	16.12	16.66	17.91	0	16.28	17.59
C2400p	21.17	18.66	17.63	17.48	16.16	18.72	17.26	16.41	16.72	17.22	16.17	15.42	17.23	16.38	18.32	17.09	17.4	15.75	23.52	15.62	15.99	17.68	18.49	16.27	22.25	18.5	17.41	17.37	16.45	0	18.32	18.72
C2400p	18.71	18.63	17.27	19.97	15.24	17.19	16.65	17.72	15.94	17.23	16.48	17.44	16.96	16.41	17.7	18.68	17.89	16.03	22.43	17.2	15.02	17.74	17.2	17.72	20.5	18.22	16.82	17.47	16.11	0	17.5	25.26
C240200p	19.76	18.47	16.58	18.28	16.52	16.42	16.67	16.31	18.53	16.33	16.8	16.23	17.33	17.02	17.49	17.44	19.22	16.04	21.44	16.07	17.11	16.71	16.97	17	22.26	17.65	16.3	16.83	17.44	16.71	16.24	18.04
C240200p	22.95	19.2	18.8	17.38	16.59	17.52	17.92	16.92	16.68	19.57	17.11	16.55	16.4	16.87	18.26	17.37	18.62	16.12	23.87	16.49	17.39	18.38	18.33	17.48	22.92	19.68	18.36	18.4	18.65	18.6	18.42	19.09
C240200p	19.14	19.02	18.38	0	15.78	17.96	17.7	19.09	16.81	18.3	17.46	17.68	16.52	17.34	18.64	18.85	18.88	16.45	24.57	18.31	16.22	18.23	17.58	18.76	22.17	18.73	18.06	17.26	17.17	17.32	18.39	22.38
C240300p	20.92	17.83	17	18.55	15.75	16.15	16.58	15.33	16.25	16.27	16.74	16.11	16.14	16.57	17.34	16.31	17.47	15.69	21.68	15.26	15.75	17.29	15.8	15.7	20.87	17.09	15.77	15.41	16.43	17.59	15.86	15.93
C240300p	18.17	18.57	16.23	15.62	15.3	16.31	16.24	16.17	15.9	16.92	16.07	15.89	16.17	16.03	16.16	16.74	17.52	15.49	21.3	15.5	16.02	15.68	16.2	16.7	21.01	16.87	17.42	16.01	15.02	16.3	18.22	21.9
C240300p	18.13	17.91	16.43	0	15.53	17.4	16.34	16.78	16.08	16.36	15.44	16.42	15.19	16.02	17.63	17.16	17.96	15.63	22.07	16.88	15.13	16.37	16.25	17.04	20.57	16.2	17.11	16.34	16.18	15.77	17.06	21.03

## Sheet: S5
Supplemental Table 5. Average log2FC values of gene targets under tolerant and resistant copper stress at 15 min, 1 hr and 4hr exposure time points.
Target	Copper stress	240 min	60 min	15 min
cusA	tolerant	1.095	-0.785	-0.3125
arsR	tolerant	-0.68	1.12	-0.3275
czcB	tolerant	0.98	1.95333	-2.27333
copF	tolerant	1.31	-0.1	-0.395
copG	tolerant	-0.885	1.00667	-1.15167
copM	tolerant	-0.575	0.74	-0.75167
copB	tolerant	-2.6175	2.675	-1.0825
copA	tolerant	-0.0525	2.625	-1.4825
copL	tolerant	-1.06667	1.85	-1.07667
cohB	tolerant	-0.71	1.23667	-0.595
cohA	tolerant	1.3375	1.31	-0.5125
cohL	tolerant	-0.755	-1.07667	3.59167
RNDsmeC_2F	tolerant	0.66	1.51	1.08833
mexE	tolerant	-0.69	0.483333	0.975
ABC_29	tolerant	1.17333	1.32	-1.1675
MDR_48	tolerant	1.265	1.51667	-1.46667
RNDim_44	tolerant	-0.545	1.48333	-1.35167
EmrB_12	tolerant	1.205	1.22	-2.67833
smrA_2	tolerant	-0.44	1.24	-0.26167
FusdL_35	tolerant	0.743333	1.83	-1.0025
yadH_6	tolerant	0.52	1.98	-1.425
MdtA_14	tolerant	1.55	1.4	1.205
ABC_10	tolerant	-0.725	0.88	-0.7575
czcBchr	tolerant	-0.83	-1.1475	5.16167
cusA	resistant	0.465	-0.92	-0.3925
arsR	resistant	-0.39667	2.54667	-1.325
czcB	resistant	-0.49	2.07333	-2.19833
copF	resistant	1.345	-0.755	-0.65
copG	resistant	0.43	1.39	-1.44833
copM	resistant	0.585	0.87	-1.275
copB	resistant	-2.4475	9.52833	-0.95
copA	resistant	-0.68833	5.09	-1.555
copL	resistant	-0.9275	5.92667	-0.98167
cohB	resistant	-0.68	2.01	-1.84
cohA	resistant	0.7175	1.19667	-0.39167
cohL	resistant	0.61	0.61	0.991667
RNDsmeC_2F	resistant	1.45	-0.375	2.215
mexE	resistant	0.5	0.846667	-1.4625
ABC_29	resistant	0.826667	2.065	0.26
MDR_48	resistant	-0.775	2.31333	-1.91833
RNDim_44	resistant	-0.725	1.95	-1.605
EmrB_12	resistant	0.7	1.27	-1.155
smrA_2	resistant	0.325	1.15	-1.105
FusdL_35	resistant	-0.555	3.04667	-1.67167
yadH_6	resistant	-0.475	2.67	-2.03167
MdtA_14	resistant	2.0325	1.52	-1.0775
ABC_10	resistant	0.78	1.23667	-0.765
czcBchr	resistant	0.95	3.29	1.77833

## Sheet: S6
Supplemental Table 6. Ct values from qPCR experiments where by cells were exposed to different heavy metal concentrations for 1 hr.
Gene	0 MGYB	10mM As(V)	1mM CuSo4	1mM Cocl2	1mM CdSo4	1mM ZnSo4
ABC_10	24.06	23.43	26.92	25.28	26.75	27.46
ABC_10	24.66	23.67	26.38	27.33	26.99	27.23
ABC_10	23.46	23.83	25.34	26.45	26.86	28.24
ABC_29	23.98	24.36	25.81	23.445	27.02	24.76
ABC_29	24.67	23.38	26.47	24.81	26.53	25.72
ABC_29	24.11	23.87	26.79	22.08	27.3	24.71
ArsR	25.73	25.53	26.17	25.72	28.81	25.44
ArsR	25.97	24.35	27.17	25	29.18	26.16
ArsR	25.2	24.94	26.75	25.5	29.43	25.48
copL	26.71	26.03	28.16	10.365	0	0
copL	27.44	26.09	28.65	10.81	0	0
copL	27.075	26.08	28.53	9.92	0	0
copM	24.44	25.18	25.18	25.31	26.07	25.3
copM	23.395	26.5	25.31	24.83	26.2	25.33
copM	22.35	25.62	25.75	24.84	26.33	25.01
czcBchr	27.94	0	0	0	0	0
czcBchr	27.45	0	0	0	0	0
czcBchr	28.68	0	0	0	0	0
czcBpls	23.53	23.56	25.08	23.21	25.75	24.01
czcBpls	23.45	23.54	26.66	24.44	25.45	23.45
czcBpls	23.76	24.49	26.07	23.825	25.57	23.53
EmrB_12	27.94	24.51	27	26.94	29.65	28.02
EmrB_12	27.2	24.22	26.28	26.29	30.97	28.06
EmrB_12	26.46	24.365	26.9	27.27	29.89	27.17
FusDl_35	25.87	25.83	28.02	25.95	29.01	29.11
FusDl_35	25.09	26.01	28.38	25.39	28.71	29.36
FusDl_35	24.79	25.65	27.94	25.67	29.26	30.17
gyrB	26.81	25.97	26.52	26.8	28.93	27.46
gyrB	27.31	25.05	27.88	25.94	29.57	27.43
gyrB	27.59	25.44	27.72	25.65	30.03	27.9
lrp_10	26.11	22.66	25.53	26.24	27.13	26.63
lrp_10	25.15	22.995	25.18	25.41	27.73	26.95
lrp_10	24.19	23.33	25.77	26.45	27.09	26.31
MDR_48	22.51	23.17	25.2	26.29	26.19	23.83
MDR_48	21.605	22.58	25.51	25.62	26.76	23.73
MDR_48	20.7	22.875	25.64	27.11	26.79	24.24
mdtA_14	26.04	22.92	27.02	27.41	27.84	28.52
mdtA_14	25.01	22.02	27.29	26.41	27.67	29.14
mdtA_14	25.19	22.47	26.64	26.91	28.23	30.43
MexE	25.09	26.38	29.1	25.58	29.75	29.39
MexE	25.74	25.79	28.45	25.91	30.35	28.5
MexE	26.25	26.085	28.93	27.57	29.81	28.62
RNDim_44	24.95	23.7	24.75	25.17	26.94	24.72
RNDim_44	25.06	24.605	25.46	24.77	27.09	25.17
RNDim_44	25.17	25.51	25.37	25.84	26.38	24.27
RNDSmeC_2	28.25	22.31	27.52	25.83	28.74	29.59
RNDSmeC_2	27.265	21.68	26.48	25.19	28.7	29.55
RNDSmeC_2	26.28	22.94	27.4	26.47	29.25	29.57
smrA_2	27.66	23.53	25.3	25.5	27.19	29.03
smrA_2	25.17	24.86	26.7	24.36	27.19	29.5
smrA_2	26.415	25.49	26.27	24.93	27.16	29.92
yadH_6	24.305	22.78	28.74	26.3825	25.9	27.2
yadH_6	24.3	23.24	27.33	25.495	26.24	27.3
yadH_6	24.31	23.03	26.67	27.27	26.29	27.1

## Sheet: S7
Supplemental Table 7. Average Log2FC values for MDR efflux pumps and other targets under heavy metal stress at the 1hr exposure
Gene	10mM As(V)	1mM CuSo4	1mM Cocl2	1mM CdSo4	1mM ZnSo4
ABC_10	-1.25833	-0.305	-1.905	-1.99	-1.57
ABC_29	-0.7425	-0.33	-1.435	1.455	3.3025
czcBchr	0	0	0	0	0
EmrB_12	0.92	-0.61	0.935	0.8	1.25
FusDl_35	-2.985	-1.82667	-2.77	-3.06667	0.385
MDR_48	-3.425	-2.80833	-3.50167	-0.535	-3.85167
mdtA_14	0.8125	-0.43	-1.905	-3.26	-1.19
MexE	-1.0825	-0.96083	-1.64083	-0.8425	1.7725
RNDim_44	-2.68	-0.55667	-0.48	0.84	-0.445
RNDSmeC_2	2.8	0.825	0.65	-0.665	2.31833
smrA_2	0.52	2.02417	1.7525	-0.5875	2.99083
yadH_6	-1.58792	-0.55125	-3.65292	-2.13625	-1.91542

## Sheet: S8
Supplemental Table 8. Upregulated genes (logFC ≥ 1)
GeneID	logFC	logCPM	F	PValue	FDR	Old_locus	Locus	Protein Name	Length	Protein Name(unfilled)	Entry	Entry name	Protein names	Gene names	Cross-reference (KEGG)	Gene ontology (biological process)	Gene ontology (cellular component)	Gene ontology (GO)	Gene ontology (molecular function)
XCC_RS10660	6.96678	2.96499	453.506	8.48264e-11	2.90564e-09	XCC2052		WP_011037215.1	102		Q8P914	Q8P914_XANCP	XapX domain-containing protein	XCC2052	xcc:XCC2052;
XCC_RS06265	6.54554	10.6578	850.657	2.1944e-12	1.97313e-10	XCC1205	katG	WP_011036402.1	748		Q8PBB7	KATG_XANCP	Catalase-peroxidase (CP) (EC 1.11.1.21) (Peroxidase/catalase)	katG XCC1205	xcc:XCC1205;	cellular response to hydrogen peroxide [GO:0070301]; hydrogen peroxide catabolic process [GO:0042744]	cytosol [GO:0005829]	cytosol [GO:0005829]; catalase activity [GO:0004096]; heme binding [GO:0020037]; metal ion binding [GO:0046872]; cellular response to hydrogen peroxide [GO:0070301]; hydrogen peroxide catabolic process [GO:0042744]	catalase activity [GO:0004096]; heme binding [GO:0020037]; metal ion binding [GO:0046872]
XCC_RS06770	6.48184	5.77349	995.494	8.75408e-13	1.11125e-10	XCC1302		WP_003489471.1	57		Q8PB24	Y1302_XANCP	UPF0391 membrane protein XCC1302	XCC1302	xcc:XCC1302;		integral component of membrane [GO:0016021]; plasma membrane [GO:0005886]	integral component of membrane [GO:0016021]; plasma membrane [GO:0005886]
XCC_RS11235	5.73373	6.78436	1529	7.07476e-14	4.0978e-11	XCC2155		WP_011037301.1	75		Q8P8T4	Q8P8T4_XANCP	Uncharacterized protein	XCC2155	xcc:XCC2155;
XCC_RS08595	5.66343	3.74783	354.667	3.4926e-10	9.08076e-09	XCC1646			332		Q8PA47	Q8PA47_XANCP	Dehydrogenase	XCC1646	xcc:XCC1646;		plasma membrane [GO:0005886]	plasma membrane [GO:0005886]; acyl-CoA dehydrogenase activity [GO:0003995]	acyl-CoA dehydrogenase activity [GO:0003995]
XCC_RS22070	5.64993	5.91803	911.498	1.46574e-12	1.66477e-10			WP_019237805.1	75		A0A3E1L0A7	A0A3E1L0A7_XANCE	Uncharacterized protein	D0A42_07335
XCC_RS07485	5.64525	6.65044	1390.71	1.23428e-13	4.0978e-11	XCC1438	dauE		272		Q8PAP1	Q8PAP1_XANCP	Aklaviketone reductase	dauE XCC1438	xcc:XCC1438;
XCC_RS18885	5.5942	6.24495	1860.67	2.23203e-14	4.0978e-11	XCC3645			164		Q8P4R2	Q8P4R2_XANCP	Uncharacterized protein	XCC3645	xcc:XCC3645;
XCC_RS11340	5.59173	2.66725	389.073	2.05184e-10	5.91099e-09	XCC2176		WP_011037322.1	145		Q8P8R3	Q8P8R3_XANCP	Uncharacterized protein	XCC2176	xcc:XCC2176;		integral component of membrane [GO:0016021]; plasma membrane [GO:0005886]	integral component of membrane [GO:0016021]; plasma membrane [GO:0005886]
XCC_RS22110	5.5435	5.83339	1419.54	1.09424e-13	4.0978e-11	XCC2312			67		Q8P8D1	Q8P8D1_XANCP	Uncharacterized protein	XCC2312	xcc:XCC2312;
XCC_RS11780	5.47642	5.13176	1361.67	1.39694e-13	4.30658e-11	XCC2262			103		Q8P8H9	Q8P8H9_XANCP	Uncharacterized protein	XCC2262	xcc:XCC2262;
XCC_RS04315	5.42702	11.6597	445.888	9.35427e-11	3.12969e-09	XCC0833	ahpF	WP_011036069.1	529		Q8PCA1	Q8PCA1_XANCP	Alkyl hydroperoxide reductase subunit F	ahpF XCC0833	xcc:XCC0833;	response to reactive oxygen species [GO:0000302]		alkyl hydroperoxide reductase activity [GO:0008785]; flavin adenine dinucleotide binding [GO:0050660]; NAD binding [GO:0051287]; protein disulfide oxidoreductase activity [GO:0015035]; response to reactive oxygen species [GO:0000302]	alkyl hydroperoxide reductase activity [GO:0008785]; flavin adenine dinucleotide binding [GO:0050660]; NAD binding [GO:0051287]; protein disulfide oxidoreductase activity [GO:0015035]
XCC_RS05315	5.37468	4.14407	695.684	7.0898e-12	4.85707e-10	XCC1028		WP_011036228.1	74		Q8PBU1	Q8PBU1_XANCP	Uncharacterized protein	XCC1028	xcc:XCC1028;
XCC_RS00370	5.35207	6.85774	2012.92	1.40545e-14	4.0978e-11	XCC0070		WP_011035328.1	62		Q8PEB1	Y070_XANCP	UPF0337 protein XCC0070	XCC0070	xcc:XCC0070;
XCC_RS10540	5.31593	5.89751	1459.14	9.31042e-14	4.0978e-11	XCC2031		WP_011037194.1	138		Q8P935	Q8P935_XANCP	Uncharacterized protein	XCC2031	xcc:XCC2031;		integral component of membrane [GO:0016021]	integral component of membrane [GO:0016021]
XCC_RS16660	5.30166	5.93711	1398.47	1.1946e-13	4.0978e-11	XCC3210		WP_011038316.1	324		Q8P5X3	Q8P5X3_XANCP	Uncharacterized protein	XCC3210	xcc:XCC3210;	peptidoglycan-protein cross-linking [GO:0018104]		peptidoglycan L,D-transpeptidase activity [GO:0071972]; transferase activity [GO:0016740]; peptidoglycan-protein cross-linking [GO:0018104]	peptidoglycan L,D-transpeptidase activity [GO:0071972]; transferase activity [GO:0016740]
XCC_RS04400	5.28113	8.21121	1314.85	1.71522e-13	4.93526e-11	XCC0847			230		Q8PC87	Q8PC87_XANCP	ECF sigma factor	XCC0847	xcc:XCC0847;	DNA-templated transcription, initiation [GO:0006352]		DNA binding [GO:0003677]; DNA-binding transcription factor activity [GO:0003700]; sigma factor activity [GO:0016987]; DNA-templated transcription, initiation [GO:0006352]	DNA binding [GO:0003677]; DNA-binding transcription factor activity [GO:0003700]; sigma factor activity [GO:0016987]
XCC_RS05650	5.25929	3.78955	599.813	1.67935e-11	8.36513e-10	XCC1093		WP_011036293.1	192		Q8PBM6	Q8PBM6_XANCP	Ferredoxin	XCC1093	xcc:XCC1093;			2 iron, 2 sulfur cluster binding [GO:0051537]; electron transfer activity [GO:0009055]; metal ion binding [GO:0046872]; oxidoreductase activity, acting on the aldehyde or oxo group of donors [GO:0016903]	2 iron, 2 sulfur cluster binding [GO:0051537]; electron transfer activity [GO:0009055]; metal ion binding [GO:0046872]; oxidoreductase activity, acting on the aldehyde or oxo group of donors [GO:0016903]
XCC_RS01160	5.2451	5.11624	1225.78	2.58795e-13	5.5848e-11	XCC0220		WP_003468167.1	52		Q7CLW2	Y220_XANCP	UPF0391 membrane protein XCC0220	XCC0220	xcc:XCC0220;		integral component of membrane [GO:0016021]; plasma membrane [GO:0005886]	integral component of membrane [GO:0016021]; plasma membrane [GO:0005886]
XCC_RS10655	5.18271	3.86142	389.069	2.05196e-10	5.91099e-09	XCC2051			403		Q8P915	Q8P915_XANCP	Uncharacterized protein	XCC2051	xcc:XCC2051;
XCC_RS04310	5.10196	9.04311	575.364	2.13836e-11	9.8472e-10	XCC0832	oxyR	WP_011036068.1	313		Q8PCA2	Q8PCA2_XANCP	Oxidative stress transcriptional regulator	oxyR XCC0832	xcc:XCC0832;	regulation of transcription, DNA-templated [GO:0006355]	protein-DNA complex [GO:0032993]	protein-DNA complex [GO:0032993]; bacterial-type cis-regulatory region sequence-specific DNA binding [GO:0000986]; DNA-binding transcription factor activity [GO:0003700]; regulation of transcription, DNA-templated [GO:0006355]	bacterial-type cis-regulatory region sequence-specific DNA binding [GO:0000986]; DNA-binding transcription factor activity [GO:0003700]
XCC_RS11345	5.0713	4.51934	840.373	2.35591e-12	2.07512e-10	XCC2177		WP_011037323.1	218		Q8P8R2	Q8P8R2_XANCP	Hydrolase	XCC2177	xcc:XCC2177;			hydrolase activity [GO:0016787]	hydrolase activity [GO:0016787]
XCC_RS20470	5.0036	6.11999	1065.07	5.89537e-13	8.77393e-11	XCC3948	ankB	WP_011039020.1	191		Q8P3X1	Q8P3X1_XANCP	Ankyrin-like protein	ankB XCC3948	xcc:XCC3948;
XCC_RS20335	4.9618	6.2155	1442.74	9.94897e-14	4.0978e-11	XCC3924		WP_011038998.1	69		Q8P3Z3	Y3924_XANCP	UPF0337 protein XCC3924	XCC3924	xcc:XCC3924;
XCC_RS20475	4.92427	8.98795	612.583	1.48591e-11	8.09743e-10	XCC3949	catB	WP_011039021.1	507		Q8P3X0	Q8P3X0_XANCP	Catalase (EC 1.11.1.6)	catB XCC3949	xcc:XCC3949;	hydrogen peroxide catabolic process [GO:0042744]; response to hydrogen peroxide [GO:0042542]	cytoplasm [GO:0005737]	cytoplasm [GO:0005737]; catalase activity [GO:0004096]; heme binding [GO:0020037]; metal ion binding [GO:0046872]; hydrogen peroxide catabolic process [GO:0042744]; response to hydrogen peroxide [GO:0042542]	catalase activity [GO:0004096]; heme binding [GO:0020037]; metal ion binding [GO:0046872]
XCC_RS19345	4.9155	6.72417	1182.34	3.19747e-13	5.88817e-11	XCC3735			63		Q8P4H3	Q8P4H3_XANCP	Uncharacterized protein	XCC3735	xcc:XCC3735;
XCC_RS00710	4.84829	7.39674	1177.56	3.27423e-13	5.88817e-11	XCC0133	glgE		663		Q8PE50	GLGE_XANCP	Alpha-1,4-glucan:maltose-1-phosphate maltosyltransferase (GMPMT) (EC 2.4.99.16) ((1->4)-alpha-D-glucan:maltose-1-phosphate alpha-D-maltosyltransferase)	glgE XCC0133	xcc:XCC0133;	alpha-glucan biosynthetic process [GO:0030979]; oligosaccharide catabolic process [GO:0009313]		alpha-amylase activity [GO:0004556]; transferase activity, transferring hexosyl groups [GO:0016758]; alpha-glucan biosynthetic process [GO:0030979]; oligosaccharide catabolic process [GO:0009313]	alpha-amylase activity [GO:0004556]; transferase activity, transferring hexosyl groups [GO:0016758]
XCC_RS05410	4.8409	6.66678	1535.3	6.90602e-14	4.0978e-11	XCC1046		WP_011036246.1	160		Q8PBS3	Q8PBS3_XANCP	Glutathione-dependent peroxiredoxin (EC 1.11.1.27)	XCC1046	xcc:XCC1046;	cell redox homeostasis [GO:0045454]; cellular response to oxidative stress [GO:0034599]; hydrogen peroxide catabolic process [GO:0042744]	cytoplasm [GO:0005737]	cytoplasm [GO:0005737]; thioredoxin peroxidase activity [GO:0008379]; cell redox homeostasis [GO:0045454]; cellular response to oxidative stress [GO:0034599]; hydrogen peroxide catabolic process [GO:0042744]	thioredoxin peroxidase activity [GO:0008379]
XCC_RS17800	4.83529	7.78337	1233.2	2.49803e-13	5.5848e-11	XCC3437			120		Q8P5A4	Q8P5A4_XANCP	BON domain-containing protein	XCC3437	xcc:XCC3437;	response to osmotic stress [GO:0006970]	outer membrane-bounded periplasmic space [GO:0030288]	outer membrane-bounded periplasmic space [GO:0030288]; response to osmotic stress [GO:0006970]
XCC_RS20965	4.76071	6.4774	1241.87	2.39743e-13	5.5848e-11	XCC4044		WP_011039113.1	83		Q8P3M7	Q8P3M7_XANCP	Transglycosylase associated protein	XCC4044	xcc:XCC4044;		integral component of membrane [GO:0016021]; plasma membrane [GO:0005886]	integral component of membrane [GO:0016021]; plasma membrane [GO:0005886]
XCC_RS00405	4.72983	5.55901	1414.25	1.11845e-13	4.0978e-11	XCC0077		WP_011035335.1	218		Q8PEA4	Q8PEA4_XANCP	NAD(P)-bd_dom domain-containing protein	XCC0077	xcc:XCC0077;
XCC_RS04395	4.56421	5.53693	855.323	2.12542e-12	1.95177e-10	XCC0846		WP_011036082.1	117		Q8PC88	Q8PC88_XANCP	Uncharacterized protein	XCC0846	xcc:XCC0846;
XCC_RS18880	4.56281	3.90803	533.552	3.31216e-11	1.38913e-09			WP_019238003.1	96		A0A3E1L4X7	A0A3E1L4X7_XANCE	Uncharacterized protein	D0A42_05290			integral component of membrane [GO:0016021]	integral component of membrane [GO:0016021]
XCC_RS02100	4.55071	6.18709	685.287	7.73935e-12	5.08369e-10	XCC0404		WP_011035657.1	574		Q8PDD6	Q8PDD6_XANCP	ABC transporter substrate binding protein	XCC0404	xcc:XCC0404;		integral component of membrane [GO:0016021]	integral component of membrane [GO:0016021]; protein kinase activity [GO:0004672]	protein kinase activity [GO:0004672]
XCC_RS00190	4.54493	5.50557	684.763	7.77395e-12	5.08369e-10	XCC0036			156		Q8PEE4	Q8PEE4_XANCP	Uncharacterized protein	XCC0036	xcc:XCC0036;
XCC_RS07490	4.53398	7.11693	1189.55	3.08557e-13	5.88817e-11	XCC1439	mexE	WP_011036629.1	396		Q8PAP0	Q8PAP0_XANCP	RND multidrug efflux membrane fusion protein	mexE XCC1439	xcc:XCC1439;	response to antibiotic [GO:0046677]	intrinsic component of plasma membrane [GO:0031226]	intrinsic component of plasma membrane [GO:0031226]; xenobiotic transmembrane transporter activity [GO:0042910]; response to antibiotic [GO:0046677]	xenobiotic transmembrane transporter activity [GO:0042910]
XCC_RS02085	4.52702	8.42197	1084.43	5.30519e-13	8.17757e-11	XCC0401			120		Q8PDD9	Q8PDD9_XANCP	Uncharacterized protein	XCC0401	xcc:XCC0401;	primary metabolic process [GO:0044238]; regulation of translation [GO:0006417]		primary metabolic process [GO:0044238]; regulation of translation [GO:0006417]
XCC_RS09415	4.52292	7.60858	1399.92	1.18736e-13	4.0978e-11	XCC1807		WP_011036977.1	108		Q8P9P4	Q8P9P4_XANCP	Uncharacterized protein	XCC1807	xcc:XCC1807;			DNA-binding transcription factor activity [GO:0003700]; sequence-specific DNA binding [GO:0043565]	DNA-binding transcription factor activity [GO:0003700]; sequence-specific DNA binding [GO:0043565]
XCC_RS20135	4.51214	7.61729	1418.79	1.09762e-13	4.0978e-11	XCC3887			96		Q8P429	Q8P429_XANCP	Uncharacterized protein	XCC3887	xcc:XCC3887;
XCC_RS01435	4.49505	9.87394	654.874	1.00793e-11	6.042e-10	XCC0274		WP_011035529.1	143		Q8PDR1	Q8PDR1_XANCP	Uncharacterized protein	XCC0274	xcc:XCC0274;		integral component of membrane [GO:0016021]	integral component of membrane [GO:0016021]
XCC_RS17420	4.42501	8.36194	1045.93	6.55558e-13	9.4313e-11	XCC3360	nonF	WP_011038458.1	226		Q8P5I1	Q8P5I1_XANCP	NonF-related protein	nonF XCC3360	xcc:XCC3360;
XCC_RS00890	4.38579	7.82178	1253.26	2.27248e-13	5.5848e-11	XCC0167			427		Q8PE16	Q8PE16_XANCP	Uncharacterized protein	XCC0167	xcc:XCC0167;	ergothioneine biosynthetic process [GO:0052699]		ergothioneine biosynthetic process [GO:0052699]
XCC_RS09425	4.37338	8.55988	883.882	1.7544e-12	1.84683e-10	XCC1809	hisD	WP_011036979.1	431		Q8P9P2	HISX_XANCP	Histidinol dehydrogenase (HDH) (EC 1.1.1.23)	hisD XCC1809	xcc:XCC1809;	histidine biosynthetic process [GO:0000105]	cytoplasm [GO:0005737]; cytosol [GO:0005829]	cytoplasm [GO:0005737]; cytosol [GO:0005829]; histidinol dehydrogenase activity [GO:0004399]; NAD binding [GO:0051287]; zinc ion binding [GO:0008270]; histidine biosynthetic process [GO:0000105]	histidinol dehydrogenase activity [GO:0004399]; NAD binding [GO:0051287]; zinc ion binding [GO:0008270]
XCC_RS17525	4.37151	4.92263	652.927	1.02555e-11	6.06337e-10	XCC3383			114		Q8P5F8	Q8P5F8_XANCP	Uncharacterized protein	XCC3383	xcc:XCC3383;
XCC_RS11335	4.28709	4.40211	630.481	1.2569e-11	7.28939e-10	XCC2175			613		Q8P8R4	Q8P8R4_XANCP	Amidohydro_3 domain-containing protein	XCC2175	xcc:XCC2175;			hydrolase activity, acting on carbon-nitrogen (but not peptide) bonds [GO:0016810]	hydrolase activity, acting on carbon-nitrogen (but not peptide) bonds [GO:0016810]
XCC_RS09435	4.28077	8.30102	983.347	9.40589e-13	1.15988e-10	XCC1811	hisB	WP_011036981.1	375		P58882	HIS7_XANCP	Histidine biosynthesis bifunctional protein HisB [Includes: Histidinol-phosphatase (EC 3.1.3.15); Imidazoleglycerol-phosphate dehydratase (IGPD) (EC 4.2.1.19)]	hisB XCC1811	xcc:XCC1811;	histidine biosynthetic process [GO:0000105]	cytoplasm [GO:0005737]	cytoplasm [GO:0005737]; histidinol-phosphatase activity [GO:0004401]; imidazoleglycerol-phosphate dehydratase activity [GO:0004424]; metal ion binding [GO:0046872]; histidine biosynthetic process [GO:0000105]	histidinol-phosphatase activity [GO:0004401]; imidazoleglycerol-phosphate dehydratase activity [GO:0004424]; metal ion binding [GO:0046872]
XCC_RS15975	4.26631	6.67361	1468.16	8.97958e-14	4.0978e-11	XCC3080	ostB	WP_011038195.1	252		Q8P690	Q8P690_XANCP	Trehalose 6-phosphate phosphatase (EC 3.1.3.12)	ostB XCC3080	xcc:XCC3080;	trehalose biosynthetic process [GO:0005992]		metal ion binding [GO:0046872]; trehalose-phosphatase activity [GO:0004805]; trehalose biosynthetic process [GO:0005992]	metal ion binding [GO:0046872]; trehalose-phosphatase activity [GO:0004805]
XCC_RS21470	4.25672	-1.84435	11.5904	0.00532812	0.0122646	XCC4142			487		Q8P3C9	Q8P3C9_XANCP	XmnI methyltransferase	XCC4142	xcc:XCC4142;	DNA methylation [GO:0006306]; DNA restriction-modification system [GO:0009307]		DNA binding [GO:0003677]; N-methyltransferase activity [GO:0008170]; DNA methylation [GO:0006306]; DNA restriction-modification system [GO:0009307]	DNA binding [GO:0003677]; N-methyltransferase activity [GO:0008170]
XCC_RS13645	4.25657	6.22077	1187.8	3.11231e-13	5.88817e-11	XCC2630			107		Q8P7I1	Q8P7I1_XANCP	Uncharacterized protein	XCC2630	xcc:XCC2630;
XCC_RS09420	4.21923	8.86129	774.45	3.79476e-12	2.97785e-10	XCC1808	hisG	WP_011036978.1	304		Q8P9P3	HIS1_XANCP	ATP phosphoribosyltransferase (ATP-PRT) (ATP-PRTase) (EC 2.4.2.17)	hisG XCC1808	xcc:XCC1808;	histidine biosynthetic process [GO:0000105]	cytoplasm [GO:0005737]	cytoplasm [GO:0005737]; ATP binding [GO:0005524]; ATP phosphoribosyltransferase activity [GO:0003879]; magnesium ion binding [GO:0000287]; histidine biosynthetic process [GO:0000105]	ATP binding [GO:0005524]; ATP phosphoribosyltransferase activity [GO:0003879]; magnesium ion binding [GO:0000287]
XCC_RS09430	4.20786	7.88823	1109.49	4.64089e-13	7.41854e-11	XCC1810	hisC	WP_011036980.1	362		P58892	HIS8_XANCP	Histidinol-phosphate aminotransferase (EC 2.6.1.9) (Imidazole acetol-phosphate transaminase)	hisC XCC1810	xcc:XCC1810;	histidine biosynthetic process [GO:0000105]		histidinol-phosphate transaminase activity [GO:0004400]; pyridoxal phosphate binding [GO:0030170]; histidine biosynthetic process [GO:0000105]	histidinol-phosphate transaminase activity [GO:0004400]; pyridoxal phosphate binding [GO:0030170]
XCC_RS22150	4.20518	1.77081	138.281	6.99918e-08	7.29414e-07
XCC_RS21560	4.19799	5.08698	927.01	1.32808e-12	1.54918e-10	XCC4158		WP_011039222.1	69		Q8P3B8	Q8P3B8_XANCP	Uncharacterized protein	XCC4158	xcc:XCC4158;		integral component of membrane [GO:0016021]	integral component of membrane [GO:0016021]
XCC_RS06870	4.19498	8.00567	552.433	2.70741e-11	1.18032e-09	XCC1318		WP_011036511.1	151		Q8PB08	Q8PB08_XANCP	DUF2383 domain-containing protein	XCC1318	xcc:XCC1318;
XCC_RS04320	4.17225	12.2663	169.978	2.23995e-08	2.78605e-07	XCC0834	ahpC	WP_011036070.1	187		Q8PCA0	Q8PCA0_XANCP	Alkyl hydroperoxide reductase C (EC 1.11.1.26) (Peroxiredoxin) (Thioredoxin peroxidase)	ahpC XCC0834	xcc:XCC0834;	cell redox homeostasis [GO:0045454]; response to oxidative stress [GO:0006979]	cytosol [GO:0005829]	cytosol [GO:0005829]; alkylhydroperoxide reductase activity [GO:0102039]; thioredoxin peroxidase activity [GO:0008379]; cell redox homeostasis [GO:0045454]; response to oxidative stress [GO:0006979]	alkylhydroperoxide reductase activity [GO:0102039]; thioredoxin peroxidase activity [GO:0008379]
XCC_RS04390	4.16899	6.31491	810.485	2.91043e-12	2.46303e-10	XCC0845			162		Q8PC89	Q8PC89_XANCP	Uncharacterized protein	XCC0845	xcc:XCC0845;
XCC_RS01165	4.13937	2.47689	263.118	1.92074e-09	3.63592e-08	XCC0221		WP_011035476.1	160		Q8PDW4	Q8PDW4_XANCP	Acetyltransferase, GNAT family	XCC0221	xcc:XCC0221;			N-acetyltransferase activity [GO:0008080]	N-acetyltransferase activity [GO:0008080]
XCC_RS14055	4.12085	2.70877	279.82	1.35367e-09	2.76893e-08	XCC2713	nfi	WP_011037843.1	236		Q8P7A0	NFI_XANCP	Endonuclease V (EC 3.1.21.7) (Deoxyinosine 3'endonuclease) (Deoxyribonuclease V) (DNase V)	nfi XCC2713	xcc:XCC2713;	DNA repair [GO:0006281]	cytoplasm [GO:0005737]	cytoplasm [GO:0005737]; deoxyribonuclease V activity [GO:0043737]; endoribonuclease activity, producing 5'-phosphomonoesters [GO:0016891]; magnesium ion binding [GO:0000287]; single-stranded RNA binding [GO:0003727]; DNA repair [GO:0006281]	deoxyribonuclease V activity [GO:0043737]; endoribonuclease activity, producing 5'-phosphomonoesters [GO:0016891]; magnesium ion binding [GO:0000287]; single-stranded RNA binding [GO:0003727]
XCC_RS11790	4.1119	0.173836	55.3666	8.51117e-06	4.3888e-05	sX9 sRNA_RF02228
XCC_RS07705	4.09251	4.46858	446.252	9.31031e-11	3.12969e-09			WP_011269904.1	65		A0A2S4JVG7	A0A2S4JVG7_XANCA	Uncharacterized protein	XcmpCFBP7700_11340
XCC_RS12150	4.08764	7.42406	1255.13	2.25272e-13	5.5848e-11	XCC2336	gabD	WP_011037479.1	454		Q8P8A7	Q8P8A7_XANCP	Succinate-semialdehyde dehydrogenase	gabD XCC2336	xcc:XCC2336;			aldehyde dehydrogenase [NAD(P)+] activity [GO:0004030]; succinate-semialdehyde dehydrogenase (NAD+) activity [GO:0004777]; succinate-semialdehyde dehydrogenase [NAD(P)+] activity [GO:0009013]	aldehyde dehydrogenase [NAD(P)+] activity [GO:0004030]; succinate-semialdehyde dehydrogenase (NAD+) activity [GO:0004777]; succinate-semialdehyde dehydrogenase [NAD(P)+] activity [GO:0009013]
XCC_RS05645	4.06787	3.89542	308.52	7.7574e-10	1.75734e-08	XCC1092			351		Q8PBM7	Q8PBM7_XANCP	Hydroxylase molybdopterin-containing subunit	XCC1092	xcc:XCC1092;			FAD binding [GO:0071949]; oxidoreductase activity [GO:0016491]	FAD binding [GO:0071949]; oxidoreductase activity [GO:0016491]
XCC_RS10545	4.06706	6.07031	891.442	1.66924e-12	1.80112e-10	XCC2032		WP_011037195.1	436		Q8P934	Q8P934_XANCP	L-sorbosone dehydrogenase	XCC2032	xcc:XCC2032;			catalytic activity [GO:0003824]	catalytic activity [GO:0003824]
XCC_RS21900	4.04535	4.46919	564.601	2.386e-11	1.06164e-09	XCC4219		WP_011039280.1	126		Q8P359	Q8P359_XANCP	Uncharacterized protein	XCC4219	xcc:XCC4219;		integral component of membrane [GO:0016021]	integral component of membrane [GO:0016021]
XCC_RS18595	4.02831	5.86494	1167.5	3.44311e-13	5.94418e-11	XCC3589			734		Q8P4W7	Q8P4W7_XANCP	Uncharacterized protein	XCC3589	xcc:XCC3589;		integral component of membrane [GO:0016021]	integral component of membrane [GO:0016021]
XCC_RS11795	4.02258	4.78996	678.908	8.17234e-12	5.11186e-10	XCC2264		WP_011037408.1	162		Q8P8H7	Q8P8H7_XANCP	General stress protein	XCC2264	xcc:XCC2264;
XCC_RS20340	4.00599	6.91532	517.316	7.5366e-11	2.66495e-09			WP_011270059.1	44		A0A2S4JN22	A0A2S4JN22_XANCA	Entericidin (Entericidin, EcnA/B family)	D0A35_16860 RT95_05335 XcmpCFBP7700_21640		response to toxic substance [GO:0009636]	plasma membrane [GO:0005886]	plasma membrane [GO:0005886]; response to toxic substance [GO:0009636]
XCC_RS19185	3.99799	0.0736622	50.8704	1.29026e-05	6.27115e-05	sX9 sRNA_RF02228
XCC_RS05935	3.96435	10.604	404.151	1.64854e-10	5.11878e-09	XCC1142		WP_011036342.1	197		Q8PBH7	Q8PBH7_XANCP	Uncharacterized protein	XCC1142	xcc:XCC1142;			calcium ion binding [GO:0005509]	calcium ion binding [GO:0005509]
XCC_RS18065	3.94297	5.02948	857.195	2.09846e-12	1.95177e-10	XCC3487	rmrB		550		Q8P557	Q8P557_XANCP	MFS transporter	rmrB XCC3487	xcc:XCC3487;		integral component of membrane [GO:0016021]; membrane [GO:0016020]	integral component of membrane [GO:0016021]; membrane [GO:0016020]; transmembrane transporter activity [GO:0022857]	transmembrane transporter activity [GO:0022857]
XCC_RS16665	3.92215	4.65468	585.718	1.92803e-11	9.14436e-10	XCC3211		WP_011038317.1	243		Q8P5X2	Q8P5X2_XANCP	Peptidase_M23 domain-containing protein	XCC3211	xcc:XCC3211;			metalloendopeptidase activity [GO:0004222]	metalloendopeptidase activity [GO:0004222]
XCC_RS06835	3.9154	4.46422	601.378	1.65414e-11	8.36513e-10	XCC1311	catA	WP_011036504.1	322		Q8PB15	Q8PB15_XANCP	Cation transport protein	catA XCC1311	xcc:XCC1311;		integral component of membrane [GO:0016021]	integral component of membrane [GO:0016021]; cation transmembrane transporter activity [GO:0008324]	cation transmembrane transporter activity [GO:0008324]
XCC_RS00545	3.91002	4.69665	740.05	4.94564e-12	3.7448e-10	XCC0104	ku	WP_011035362.1	313		Q8PE77	Q8PE77_XANCP	Non-homologous end joining protein Ku	ku XCC0104	xcc:XCC0104;	DNA recombination [GO:0006310]; double-strand break repair via nonhomologous end joining [GO:0006303]		double-stranded DNA binding [GO:0003690]; DNA recombination [GO:0006310]; double-strand break repair via nonhomologous end joining [GO:0006303]	double-stranded DNA binding [GO:0003690]
XCC_RS18860	3.90136	4.60454	567.599	2.31379e-11	1.04024e-09	XCC3640			86		Q8P4R7	Q8P4R7_XANCP	Uncharacterized protein	XCC3640	xcc:XCC3640;
XCC_RS09440	3.89332	5.99194	1030.22	7.1628e-13	9.97246e-11	XCC1812	hisH	WP_011036982.1	200		Q8P9P1	HIS5_XANCP	Imidazole glycerol phosphate synthase subunit HisH (EC 4.3.2.10) (IGP synthase glutaminase subunit) (EC 3.5.1.2) (IGP synthase subunit HisH) (ImGP synthase subunit HisH) (IGPS subunit HisH)	hisH XCC1812	xcc:XCC1812;	glutamine metabolic process [GO:0006541]; histidine biosynthetic process [GO:0000105]	cytoplasm [GO:0005737]	cytoplasm [GO:0005737]; glutaminase activity [GO:0004359]; imidazoleglycerol-phosphate synthase activity [GO:0000107]; lyase activity [GO:0016829]; glutamine metabolic process [GO:0006541]; histidine biosynthetic process [GO:0000105]	glutaminase activity [GO:0004359]; imidazoleglycerol-phosphate synthase activity [GO:0000107]; lyase activity [GO:0016829]
XCC_RS20345	3.89186	9.38275	563.307	2.41796e-11	1.06489e-09	XCC3925	ecnA	WP_011038999.1	50		Q8P3Z2	Q8P3Z2_XANCP	Entericidin A	ecnA XCC3925	xcc:XCC3925;	response to toxic substance [GO:0009636]	plasma membrane [GO:0005886]	plasma membrane [GO:0005886]; response to toxic substance [GO:0009636]
XCC_RS00540	3.86807	4.53681	622.569	1.35264e-11	7.58183e-10	XCC0103			166		Q8PE78	Q8PE78_XANCP	Uncharacterized protein	XCC0103	xcc:XCC0103;
XCC_RS00895	3.84639	5.9503	1133	4.10461e-13	6.81365e-11	XCC0168		WP_011035425.1	328		Q8PE15	Q8PE15_XANCP	Methyltransf_33 domain-containing protein	XCC0168	xcc:XCC0168;	methylation [GO:0032259]		methyltransferase activity [GO:0008168]; methylation [GO:0032259]	methyltransferase activity [GO:0008168]
XCC_RS19205	3.83187	4.72267	575.072	2.14466e-11	9.8472e-10	XCC3707		WP_011038790.1	141		Q8P4K0	Q8P4K0_XANCP	Uncharacterized protein	XCC3707	xcc:XCC3707;
XCC_RS08805	3.79909	5.5362	870.858	1.91332e-12	1.8768e-10	XCC1687		WP_011036864.1	166		Q8PA06	Q8PA06_XANCP	General stress protein	XCC1687	xcc:XCC1687;
XCC_RS10340	3.79492	1.85821	138.317	6.98918e-08	7.29414e-07	XCC1991		WP_011037154.1	71		Q8P975	Q8P975_XANCP	Uncharacterized protein	XCC1991	xcc:XCC1991;
XCC_RS11240	3.78307	4.98213	704.003	6.61561e-12	4.75883e-10	XCC2156		WP_011037302.1	403		Q8P8T3	Q8P8T3_XANCP	Oxidoreductase	XCC2156	xcc:XCC2156;		cytoplasm [GO:0005737]	cytoplasm [GO:0005737]; oxidoreductase activity [GO:0016491]	oxidoreductase activity [GO:0016491]
XCC_RS22140	3.70029	0.382638	50.7249	1.30842e-05	6.33088e-05	XCC3112		WP_011038226.1	51		Q8P661	Q8P661_XANCP	Uncharacterized protein	XCC3112	xcc:XCC3112;
XCC_RS03985	3.66217	8.11002	623.579	1.33995e-11	7.58183e-10	XCC0767		WP_011036003.1	81		Q8PCG7	Q8PCG7_XANCP	Uncharacterized protein	XCC0767	xcc:XCC0767;
XCC_RS18610	3.63548	4.84273	466.074	7.24351e-11	2.58372e-09	XCC3592		WP_011038676.1	172		Q8P4W4	Q8P4W4_XANCP	Uncharacterized protein	XCC3592	xcc:XCC3592;
XCC_RS14225	3.53696	6.21902	827.698	2.57449e-12	2.2223e-10	XCC2745	osmC	WP_011037875.1	144		Q8P768	Q8P768_XANCP	Osmotically inducible protein	osmC XCC2745	xcc:XCC2745;	response to oxidative stress [GO:0006979]		peroxidase activity [GO:0004601]; response to oxidative stress [GO:0006979]	peroxidase activity [GO:0004601]
XCC_RS13745	3.51292	5.77881	896.159	1.61856e-12	1.7912e-10	XCC2650		WP_011037780.1	81		Q8P7G1	Q8P7G1_XANCP	Uncharacterized protein	XCC2650	xcc:XCC2650;		integral component of membrane [GO:0016021]	integral component of membrane [GO:0016021]
XCC_RS03930	3.50612	-1.31461	11.9536	0.00483553	0.0113117	sX9 sRNA_RF02228
XCC_RS19615	3.45067	8.71331	602.464	1.63688e-11	8.36513e-10	XCC3787	mtrC	WP_011038868.1	412		Q8P4C3	Q8P4C3_XANCP	Membrane fusion protein	mtrC XCC3787	xcc:XCC3787;		efflux pump complex [GO:1990281]	efflux pump complex [GO:1990281]; efflux transmembrane transporter activity [GO:0015562]; xenobiotic transmembrane transporter activity [GO:0042910]	efflux transmembrane transporter activity [GO:0015562]; xenobiotic transmembrane transporter activity [GO:0042910]
XCC_RS13845	3.43983	5.25769	711.203	6.23496e-12	4.63967e-10	XCC2672	araJ	WP_011037802.1	402		Q8P7D9	Q8P7D9_XANCP	MFS transporter	araJ XCC2672	xcc:XCC2672;		integral component of membrane [GO:0016021]	integral component of membrane [GO:0016021]; transmembrane transporter activity [GO:0022857]	transmembrane transporter activity [GO:0022857]
XCC_RS10640	3.43538	1.90681	118.927	1.59205e-07	1.43451e-06			WP_011269764.1	102		A0A0H2X7I9	A0A0H2X7I9_XANC8	Uncharacterized protein	XC_2135	xcb:XC_2135;
XCC_RS19070	3.42546	1.10107	53.6252	9.96474e-06	5.05975e-05	XCC3681		WP_011038764.1	171		Q8P4M6	Q8P4M6_XANCP	DUF892 domain-containing protein	XCC3681	xcc:XCC3681;
XCC_RS10380	3.42324	-0.591123	24.9754	0.000324353	0.00103928	XCC1999		WP_011037162.1	91		Q8P967	Q8P967_XANCP	Uncharacterized protein	XCC1999	xcc:XCC1999;		integral component of membrane [GO:0016021]	integral component of membrane [GO:0016021]
XCC_RS11200	3.41989	1.97693	119.014	1.58573e-07	1.4318e-06
XCC_RS06740	3.40519	5.70544	860.676	2.04938e-12	1.95177e-10	XCC1295		WP_011036488.1	111		Q8PB31	Q8PB31_XANCP	Uncharacterized protein	XCC1295	xcc:XCC1295;
XCC_RS10620	3.39551	5.84774	675.477	8.41693e-12	5.18964e-10			WP_016945311.1	91		A0A3E1KYS8	A0A3E1KYS8_XANCE	Uncharacterized protein	D0A42_09100
XCC_RS20140	3.37208	6.69926	940.164	1.22307e-12	1.46633e-10	XCC3888			92		Q8P428	Q8P428_XANCP	Uncharacterized protein	XCC3888	xcc:XCC3888;
XCC_RS17820	3.3669	10.4144	362.322	3.08979e-10	8.24206e-09	XCC3441		WP_011038539.1	125		Q8P5A0	Q8P5A0_XANCP	Rick_17kDa_Anti domain-containing protein	XCC3441	xcc:XCC3441;		outer membrane [GO:0019867]	outer membrane [GO:0019867]
XCC_RS18875	3.36056	6.71895	1020.41	7.57508e-13	1.02169e-10	XCC3643			630		Q8P4R4	Q8P4R4_XANCP	Histidine kinase (EC 2.7.13.3)	XCC3643	xcc:XCC3643;			phosphorelay sensor kinase activity [GO:0000155]	phosphorelay sensor kinase activity [GO:0000155]
XCC_RS02165	3.35079	5.10189	686.142	7.6834e-12	5.08369e-10	XCC0417			478		Q8PDC3	Q8PDC3_XANCP	Uncharacterized protein	XCC0417	xcc:XCC0417;			oxidoreductase activity [GO:0016491]	oxidoreductase activity [GO:0016491]
XCC_RS14295	3.34924	4.75151	599.393	1.68621e-11	8.36513e-10	XCC2759			196		Q8P755	Q8P755_XANCP	Peptidase	XCC2759	xcc:XCC2759;		integral component of membrane [GO:0016021]	integral component of membrane [GO:0016021]; metalloendopeptidase activity [GO:0004222]	metalloendopeptidase activity [GO:0004222]
XCC_RS00760	3.34361	5.25109	752.729	4.47941e-12	3.45234e-10	XCC0141			349		Q8PE42	Q8PE42_XANCP	L-fucose dehydrogenase	XCC0141	xcc:XCC0141;		cytosol [GO:0005829]	cytosol [GO:0005829]; oxidoreductase activity [GO:0016491]	oxidoreductase activity [GO:0016491]
XCC_RS13225	3.29149	6.18256	872.265	1.89537e-12	1.8768e-10	XCC2545	trpF	WP_011037675.1	222		Q8P7R6	TRPF_XANCP	N-(5'-phosphoribosyl)anthranilate isomerase (PRAI) (EC 5.3.1.24)	trpF XCC2545	xcc:XCC2545;	tryptophan biosynthetic process [GO:0000162]		phosphoribosylanthranilate isomerase activity [GO:0004640]; tryptophan biosynthetic process [GO:0000162]	phosphoribosylanthranilate isomerase activity [GO:0004640]
XCC_RS19170	3.28684	0.143001	38.0388	5.12806e-05	0.000207819	XCC3701			47		Q8P4K6	Q8P4K6_XANCP	Uncharacterized protein	XCC3701	xcc:XCC3701;
XCC_RS04025	3.27588	5.81202	609.469	1.53057e-11	8.15548e-10	XCC0775	tauD	WP_011036011.1	300		Q8PCF9	Q8PCF9_XANCP	Taurine dioxygenase	tauD XCC0775	xcc:XCC0775;	sulfur compound catabolic process [GO:0044273]	cytoplasm [GO:0005737]	cytoplasm [GO:0005737]; sulfonate dioxygenase activity [GO:0000907]; taurine dioxygenase activity [GO:0000908]; sulfur compound catabolic process [GO:0044273]	sulfonate dioxygenase activity [GO:0000907]; taurine dioxygenase activity [GO:0000908]
XCC_RS08590	3.2693	2.29637	85.3401	9.35278e-07	6.50026e-06	XCC1645			226		Q8PA48	Q8PA48_XANCP	Uncharacterized protein	XCC1645	xcc:XCC1645;			hydrolase activity, acting on carbon-nitrogen (but not peptide) bonds, in linear amides [GO:0016811]	hydrolase activity, acting on carbon-nitrogen (but not peptide) bonds, in linear amides [GO:0016811]
XCC_RS21970	3.23109	4.37309	327.137	5.54923e-10	1.33058e-08	XCC4233			382		Q8P345	Q8P345_XANCP	Rhomboid domain-containing protein	XCC4233	xcc:XCC4233;		integral component of membrane [GO:0016021]	integral component of membrane [GO:0016021]; serine-type endopeptidase activity [GO:0004252]	serine-type endopeptidase activity [GO:0004252]
XCC_RS17625	3.2209	5.63239	679.709	8.1165e-12	5.11186e-10	XCC3402	betT	WP_011038500.1	659		Q8P5D9	Q8P5D9_XANCP	High-affinity choline transport	betT XCC3402	xcc:XCC3402;	nitrogen compound transport [GO:0071705]	integral component of membrane [GO:0016021]; plasma membrane [GO:0005886]	integral component of membrane [GO:0016021]; plasma membrane [GO:0005886]; transmembrane transporter activity [GO:0022857]; nitrogen compound transport [GO:0071705]	transmembrane transporter activity [GO:0022857]
XCC_RS00400	3.16526	6.88848	875.909	1.84977e-12	1.8768e-10	XCC0076			358		Q8PEA5	Q8PEA5_XANCP	Neutral metalloproteinase (EC 3.4.24.-)	XCC0076	xcc:XCC0076;		extracellular region [GO:0005576]	extracellular region [GO:0005576]; metal ion binding [GO:0046872]; metalloendopeptidase activity [GO:0004222]	metal ion binding [GO:0046872]; metalloendopeptidase activity [GO:0004222]
TRINITY_DN6888_c0_g1	3.14936	5.63096		4.26169e-10	4.69806e-07	XCC3285		WP_011038387.1	271		Q8P5Q1	Q8P5Q1_XANCP	Short chain dehydrogenase	XCC3285	xcc:XCC3285;	oxidation-reduction process [GO:0055114]		metal ion binding [GO:0046872]; oxidation-reduction process [GO:0055114]	metal ion binding [GO:0046872]
XCC_RS14140	3.14462	5.86437	777.1	3.7199e-12	2.97316e-10	XCC2729	yagT		222		Q8P784	Q8P784_XANCP	Oxidoreductase	yagT XCC2729	xcc:XCC2729;		periplasmic space [GO:0042597]	periplasmic space [GO:0042597]; 2 iron, 2 sulfur cluster binding [GO:0051537]; electron transfer activity [GO:0009055]; metal ion binding [GO:0046872]; oxidoreductase activity, acting on the aldehyde or oxo group of donors [GO:0016903]	2 iron, 2 sulfur cluster binding [GO:0051537]; electron transfer activity [GO:0009055]; metal ion binding [GO:0046872]; oxidoreductase activity, acting on the aldehyde or oxo group of donors [GO:0016903]
XCC_RS16455	3.14383	5.55207	508.197	4.3913e-11	1.66253e-09	XCC3172	cysD	WP_011038279.1	302		Q8P610	CYSD_XANCP	Sulfate adenylyltransferase subunit 2 (EC 2.7.7.4) (ATP-sulfurylase small subunit) (Sulfate adenylate transferase) (SAT)	cysD XCC3172	xcc:XCC3172;	hydrogen sulfide biosynthetic process [GO:0070814]; sulfate assimilation [GO:0000103]; sulfate reduction [GO:0019419]		ATP binding [GO:0005524]; sulfate adenylyltransferase (ATP) activity [GO:0004781]; hydrogen sulfide biosynthetic process [GO:0070814]; sulfate assimilation [GO:0000103]; sulfate reduction [GO:0019419]	ATP binding [GO:0005524]; sulfate adenylyltransferase (ATP) activity [GO:0004781]
XCC_RS16460	3.13393	7.8838	486.715	5.63825e-11	2.06226e-09	XCC3173	cysJ	WP_011038280.1	615		Q8P609	Q8P609_XANCP	Sulfite reductase [NADPH] flavoprotein alpha-component (SiR-FP) (EC 1.8.1.2)	cysJ XCC3173	xcc:XCC3173;	cysteine biosynthetic process [GO:0019344]; hydrogen sulfide biosynthetic process [GO:0070814]	cytosol [GO:0005829]	cytosol [GO:0005829]; flavin adenine dinucleotide binding [GO:0050660]; FMN binding [GO:0010181]; oxidoreductase activity [GO:0016491]; sulfite reductase (NADPH) activity [GO:0004783]; cysteine biosynthetic process [GO:0019344]; hydrogen sulfide biosynthetic process [GO:0070814]	flavin adenine dinucleotide binding [GO:0050660]; FMN binding [GO:0010181]; oxidoreductase activity [GO:0016491]; sulfite reductase (NADPH) activity [GO:0004783]
XCC_RS11330	3.12552	3.0254	175.99	1.84613e-08	2.3856e-07	XCC2174	tetV	WP_011037320.1	543		Q8P8R5	Q8P8R5_XANCP	MFS transporter	tetV XCC2174	xcc:XCC2174;		integral component of membrane [GO:0016021]	integral component of membrane [GO:0016021]; transmembrane transporter activity [GO:0022857]	transmembrane transporter activity [GO:0022857]
TRINITY_DN535_c0_g1	3.11643	12.2078		4.13152e-56	4.78229e-52	XCC2368	acrB	WP_011037511.1	1056		Q8P875	Q8P875_XANCP	Efflux pump membrane transporter	acrB XCC2368	xcc:XCC2368;	xenobiotic transport [GO:0042908]	integral component of membrane [GO:0016021]; plasma membrane [GO:0005886]	integral component of membrane [GO:0016021]; plasma membrane [GO:0005886]; efflux transmembrane transporter activity [GO:0015562]; xenobiotic transport [GO:0042908]	efflux transmembrane transporter activity [GO:0015562]
XCC_RS13650	3.10256	1.5522	88.1923	7.86882e-07	5.61352e-06	sX9 sRNA_RF02228
XCC_RS08585	3.09008	1.34985	68.9984	2.8126e-06	1.65384e-05	XCC1644		WP_011036821.1	198		Q8PA49	Q8PA49_XANCP	Uncharacterized protein	XCC1644	xcc:XCC1644;	nodulation [GO:0009877]; oligosaccharide biosynthetic process [GO:0009312]		methyltransferase activity [GO:0008168]; S-adenosylmethionine-dependent methyltransferase activity [GO:0008757]; nodulation [GO:0009877]; oligosaccharide biosynthetic process [GO:0009312]	methyltransferase activity [GO:0008168]; S-adenosylmethionine-dependent methyltransferase activity [GO:0008757]
XCC_RS10355	3.07309	1.54495	87.5729	8.16614e-07	5.79688e-06	XCC1994			231		Q8P972	Q8P972_XANCP	DUF4142 domain-containing protein	XCC1994	xcc:XCC1994;
XCC_RS11785	3.07133	2.16438	45.6095	2.64375e-05	0.000117979	XCC2263			321		Q8P8H8	Q8P8H8_XANCP	Lactamase_B domain-containing protein	XCC2263	xcc:XCC2263;
XCC_RS09445	3.05425	6.00096	518.801	3.89635e-11	1.51597e-09	XCC1813	hisA	WP_011036983.1	244		Q8P9P0	HIS4_XANCP	1-(5-phosphoribosyl)-5-[(5-phosphoribosylamino)methylideneamino] imidazole-4-carboxamide isomerase (EC 5.3.1.16) (Phosphoribosylformimino-5-aminoimidazole carboxamide ribotide isomerase)	hisA XCC1813	xcc:XCC1813;	histidine biosynthetic process [GO:0000105]; tryptophan biosynthetic process [GO:0000162]	cytoplasm [GO:0005737]	cytoplasm [GO:0005737]; 1-(5-phosphoribosyl)-5-[(5-phosphoribosylamino)methylideneamino]imidazole-4-carboxamide isomerase activity [GO:0003949]; histidine biosynthetic process [GO:0000105]; tryptophan biosynthetic process [GO:0000162]	1-(5-phosphoribosyl)-5-[(5-phosphoribosylamino)methylideneamino]imidazole-4-carboxamide isomerase activity [GO:0003949]
TRINITY_DN1508_c0_g2	3.04859	7.88787		2.77514e-26	1.35253e-22	XCC3702			152		Q8P4K5	Q8P4K5_XANCP	DUF4142 domain-containing protein	XCC3702	xcc:XCC3702;
XCC_RS20710	3.04801	7.54351	778.784	3.67323e-12	2.97316e-10	XCC3994		WP_011039065.1	599		Q8P3S5	Q8P3S5_XANCP	Glyco_hydro_15 domain-containing protein	XCC3994	xcc:XCC3994;	carbohydrate metabolic process [GO:0005975]		hydrolase activity, hydrolyzing O-glycosyl compounds [GO:0004553]; carbohydrate metabolic process [GO:0005975]	hydrolase activity, hydrolyzing O-glycosyl compounds [GO:0004553]
XCC_RS11350	3.04538	3.31818	215.337	5.96436e-09	9.21704e-08	XCC2178			226		Q8P8R1	Q8P8R1_XANCP	Transcriptional regulator	XCC2178	xcc:XCC2178;			DNA-binding transcription factor activity [GO:0003700]; sequence-specific DNA binding [GO:0043565]	DNA-binding transcription factor activity [GO:0003700]; sequence-specific DNA binding [GO:0043565]
XCC_RS05580	3.02421	3.94511	349.613	3.79232e-10	9.74266e-09	XCC1079		WP_011036279.1	300		Q8PBP0	Q8PBP0_XANCP	Oxidoreductase	XCC1079	xcc:XCC1079;	oxidation-reduction process [GO:0055114]		oxidoreductase activity, acting on the CH-OH group of donors, NAD or NADP as acceptor [GO:0016616]; oxidation-reduction process [GO:0055114]	oxidoreductase activity, acting on the CH-OH group of donors, NAD or NADP as acceptor [GO:0016616]
XCC_RS04045	3.02285	7.55377	791.241	3.34849e-12	2.77925e-10	XCC0779	colR		248		Q8PCF5	Q8PCF5_XANCP	Two-component system regulatory protein	colR XCC0779	xcc:XCC0779;		cytosol [GO:0005829]; protein-DNA complex [GO:0032993]	cytosol [GO:0005829]; protein-DNA complex [GO:0032993]; DNA-binding transcription activator activity [GO:0001216]; DNA-binding transcription factor activity [GO:0003700]; phosphorelay response regulator activity [GO:0000156]; transcription regulatory region sequence-specific DNA binding [GO:0000976]	DNA-binding transcription activator activity [GO:0001216]; DNA-binding transcription factor activity [GO:0003700]; phosphorelay response regulator activity [GO:0000156]; transcription regulatory region sequence-specific DNA binding [GO:0000976]
XCC_RS22030	2.99746	4.25005	247.777	2.7004e-09	4.80446e-08
XCC_RS20145	2.97949	5.60763	612.399	1.48851e-11	8.09743e-10	XCC3889			237		Q8P427	Q8P427_XANCP	DUF4142 domain-containing protein	XCC3889	xcc:XCC3889;
XCC_RS21610	2.94227	6.89422	520.073	3.84147e-11	1.51597e-09	XCC4167	slyA	WP_011039231.1	147		Q8P3A9	Q8P3A9_XANCP	Transcriptional regulator for cryptic hemolysin	slyA XCC4167	xcc:XCC4167;	regulation of transcription, DNA-templated [GO:0006355]		DNA-binding transcription factor activity [GO:0003700]; transcription regulatory region sequence-specific DNA binding [GO:0000976]; regulation of transcription, DNA-templated [GO:0006355]	DNA-binding transcription factor activity [GO:0003700]; transcription regulatory region sequence-specific DNA binding [GO:0000976]
XCC_RS05640	2.91708	4.93148	500.049	4.822e-11	1.78639e-09	XCC1091		WP_011036291.1	760		Q8PBM8	Q8PBM8_XANCP	Hydroxylase large subunit	XCC1091	xcc:XCC1091;			oxidoreductase activity [GO:0016491]	oxidoreductase activity [GO:0016491]
XCC_RS19600	2.91665	6.02072	604.502	1.60508e-11	8.36513e-10	XCC3784		WP_011038865.1	98		Q8P4C6	Q8P4C6_XANCP	LysM domain-containing protein	XCC3784	xcc:XCC3784;
XCC_RS11080	2.91623	7.29895	396.834	1.83141e-10	5.52748e-09	XCC2124		WP_011037275.1	354		Q8P8W0	Q8P8W0_XANCP	Epimerase domain-containing protein	XCC2124	xcc:XCC2124;			catalytic activity [GO:0003824]	catalytic activity [GO:0003824]
XCC_RS11245	2.91187	0.25867	36.7601	6.00001e-05	0.000237361	XCC2157		WP_011037303.1	171		Q8P8T2	Q8P8T2_XANCP	Uncharacterized protein	XCC2157	xcc:XCC2157;		integral component of membrane [GO:0016021]	integral component of membrane [GO:0016021]
XCC_RS00180	2.90618	5.02836	469.393	6.95246e-11	2.52158e-09	XCC0034			394		Q8PEE6	Q8PEE6_XANCP	Topoisom_I domain-containing protein	XCC0034	xcc:XCC0034;	DNA topological change [GO:0006265]		DNA binding [GO:0003677]; DNA topoisomerase type I (single strand cut, ATP-independent) activity [GO:0003917]; DNA topological change [GO:0006265]	DNA binding [GO:0003677]; DNA topoisomerase type I (single strand cut, ATP-independent) activity [GO:0003917]
XCC_RS00395	2.90139	4.73934	289.671	1.11155e-09	2.36329e-08	XCC0075		WP_011035333.1	103		Q8PEA6	Q8PEA6_XANCP	Uncharacterized protein	XCC0075	xcc:XCC0075;
XCC_RS19005	2.90053	5.54746	387.564	2.0982e-10	5.99725e-09	XCC3669		WP_011038752.1	331		Q8P4N8	Q8P4N8_XANCP	Oxidoreductase	XCC3669	xcc:XCC3669;
XCC_RS19085	2.8783	0.81067	32.1265	0.000110093	0.000403705	XCC3684		WP_011038767.1	114		Q8P4M3	Q8P4M3_XANCP	Uncharacterized protein	XCC3684	xcc:XCC3684;
XCC_RS04050	2.87087	5.3128	461.232	7.69406e-11	2.67803e-09	XCC0780	colS	WP_011036016.1	423		Q8PCF4	Q8PCF4_XANCP	Histidine kinase (EC 2.7.13.3)	colS XCC0780	xcc:XCC0780;	phosphorelay signal transduction system [GO:0000160]	integral component of membrane [GO:0016021]; plasma membrane [GO:0005886]	integral component of membrane [GO:0016021]; plasma membrane [GO:0005886]; phosphorelay sensor kinase activity [GO:0000155]; phosphorelay signal transduction system [GO:0000160]	phosphorelay sensor kinase activity [GO:0000155]
TRINITY_DN591_c0_g1	2.86969	9.8535		9.85449e-44	9.12535e-40	XCC3641	sndH	WP_011038724.1	444		Q8P4R6	Q8P4R6_XANCP	L-sorbosone dehydrogenase	sndH XCC3641	xcc:XCC3641;			catalytic activity [GO:0003824]	catalytic activity [GO:0003824]
XCC_RS00880	2.84942	4.20022	347.348	3.93635e-10	1.00528e-08	XCC0165	yehZ	WP_011035422.1	490		Q8PE18	Q8PE18_XANCP	ABC transporter amino acid permease	yehZ XCC0165	xcc:XCC0165;		ATP-binding cassette (ABC) transporter complex [GO:0043190]	ATP-binding cassette (ABC) transporter complex [GO:0043190]; transmembrane transporter activity [GO:0022857]	transmembrane transporter activity [GO:0022857]
XCC_RS02825	2.83962	7.95811	582.991	1.98098e-11	9.29337e-10	XCC0546			234		Q8PD02	Q8PD02_XANCP	Uncharacterized protein	XCC0546	xcc:XCC0546;
XCC_RS11905	2.83772	4.39801	397.078	1.82492e-10	5.52748e-09	XCC2286	gstA	WP_011037430.1	232		Q8P8F6	Q8P8F6_XANCP	Glutathione S-transferase	gstA XCC2286	xcc:XCC2286;	glutathione metabolic process [GO:0006749]	cytoplasm [GO:0005737]	cytoplasm [GO:0005737]; glutathione binding [GO:0043295]; glutathione transferase activity [GO:0004364]; glutathione metabolic process [GO:0006749]	glutathione binding [GO:0043295]; glutathione transferase activity [GO:0004364]
XCC_RS12015	2.83765	2.76346	120.256	1.49901e-07	1.37654e-06	XCC2308		WP_011037452.1	58		Q8P8D4	Q8P8D4_XANCP	Uncharacterized protein	XCC2308	xcc:XCC2308;
XCC_RS04065	2.83251	6.26259	698.738	6.91122e-12	4.85707e-10	XCC0783		WP_011036019.1	206		Q8PCF1	Q8PCF1_XANCP	Uncharacterized protein	XCC0783	xcc:XCC0783;		integral component of membrane [GO:0016021]	integral component of membrane [GO:0016021]
XCC_RS16505	2.83045	6.44791	360.18	3.19677e-10	8.46457e-09	XCC3181	cysG	WP_011038288.1	401		Q8P601	Q8P601_XANCP	Uroporphyrinogen III methylase (EC 2.1.1.107) (Uroporphyrinogen-III C-methyltransferase)	cysG XCC3181	xcc:XCC3181;	cobalamin biosynthetic process [GO:0009236]; methylation [GO:0032259]; siroheme biosynthetic process [GO:0019354]		NAD binding [GO:0051287]; precorrin-2 dehydrogenase activity [GO:0043115]; sirohydrochlorin ferrochelatase activity [GO:0051266]; uroporphyrin-III C-methyltransferase activity [GO:0004851]; cobalamin biosynthetic process [GO:0009236]; methylation [GO:0032259]; siroheme biosynthetic process [GO:0019354]	NAD binding [GO:0051287]; precorrin-2 dehydrogenase activity [GO:0043115]; sirohydrochlorin ferrochelatase activity [GO:0051266]; uroporphyrin-III C-methyltransferase activity [GO:0004851]
XCC_RS17575	2.80505	7.6172	611.525	1.50091e-11	8.09743e-10	XCC3392			393		Q8P5E9	Q8P5E9_XANCP	Putative malic acid transport protein	XCC3392	xcc:XCC3392;	sulfite transport [GO:0000316]	integral component of membrane [GO:0016021]; plasma membrane [GO:0005886]	integral component of membrane [GO:0016021]; plasma membrane [GO:0005886]; sulfite transmembrane transporter activity [GO:0000319]; sulfite transport [GO:0000316]	sulfite transmembrane transporter activity [GO:0000319]
XCC_RS20150	2.79801	4.03452	306.731	8.01947e-10	1.80271e-08	XCC3890	sulA	WP_011038965.1	296		Q8P426	Q8P426_XANCP	Cell division inhibitor	sulA XCC3890	xcc:XCC3890;	cell division [GO:0051301]		catalytic activity [GO:0003824]; cell division [GO:0051301]	catalytic activity [GO:0003824]
XCC_RS19680	2.79643	10.035	151.458	4.2428e-08	4.81662e-07	XCC3798		WP_011038879.1	115		Q8P4B2	Q8P4B2_XANCP	EF-hand domain-containing protein	XCC3798	xcc:XCC3798;			calcium ion binding [GO:0005509]	calcium ion binding [GO:0005509]
XCC_RS19585	2.78342	2.20317	125.803	1.17329e-07	1.12782e-06			WP_016944235.1	74		A0A3E1KRG6	A0A3E1KRG6_XANCE	Uncharacterized protein	D0A42_15770
XCC_RS07955	2.77702	7.03803	696.107	7.06472e-12	4.85707e-10	XCC1522		WP_011036707.1	134		Q8PAG2	Q8PAG2_XANCP	Uncharacterized protein	XCC1522	xcc:XCC1522;
XCC_RS09455	2.77504	5.17243	518.745	3.8988e-11	1.51597e-09	XCC1815	hisI	WP_011036985.1	206		Q8P9N8	HIS2_XANCP	Histidine biosynthesis bifunctional protein HisIE [Includes: Phosphoribosyl-AMP cyclohydrolase (PRA-CH) (EC 3.5.4.19); Phosphoribosyl-ATP pyrophosphatase (PRA-PH) (EC 3.6.1.31)]	hisI hisIE XCC1815	xcc:XCC1815;	histidine biosynthetic process [GO:0000105]	cytoplasm [GO:0005737]	cytoplasm [GO:0005737]; ATP binding [GO:0005524]; phosphoribosyl-AMP cyclohydrolase activity [GO:0004635]; phosphoribosyl-ATP diphosphatase activity [GO:0004636]; histidine biosynthetic process [GO:0000105]	ATP binding [GO:0005524]; phosphoribosyl-AMP cyclohydrolase activity [GO:0004635]; phosphoribosyl-ATP diphosphatase activity [GO:0004636]
XCC_RS02145	2.75631	1.78435	83.0139	1.08095e-06	7.41712e-06	XCC0413		WP_011035666.1	62		Q8PDC7	Q8PDC7_XANCP	Uncharacterized protein	XCC0413	xcc:XCC0413;
XCC_RS16520	2.7563	7.66339	522.132	3.75453e-11	1.50042e-09	XCC3184		WP_011038291.1	179		Q8P5Z8	Y3184_XANCP	Macro domain-containing protein XCC3184	XCC3184	xcc:XCC3184;	negative regulation of endoribonuclease activity [GO:0060702]		deacetylase activity [GO:0019213]; O-acetyl-ADP-ribose deacetylase activity [GO:0061463]; negative regulation of endoribonuclease activity [GO:0060702]	deacetylase activity [GO:0019213]; O-acetyl-ADP-ribose deacetylase activity [GO:0061463]
XCC_RS00550	2.75152	3.98126	282.724	1.27639e-09	2.64851e-08	XCC0105		WP_011035363.1	1001		Q8PE76	Q8PE76_XANCP	3'-phosphoesterase (EC 6.5.1.1) (DNA repair polymerase) (NHEJ DNA polymerase) (Polydeoxyribonucleotide synthase [ATP]) (Polymerase/primase)	XCC0105	xcc:XCC0105;	DNA recombination [GO:0006310]; DNA repair [GO:0006281]		ATP binding [GO:0005524]; DNA binding [GO:0003677]; DNA ligase (ATP) activity [GO:0003910]; DNA-directed DNA polymerase activity [GO:0003887]; exonuclease activity [GO:0004527]; DNA recombination [GO:0006310]; DNA repair [GO:0006281]	ATP binding [GO:0005524]; DNA binding [GO:0003677]; DNA-directed DNA polymerase activity [GO:0003887]; DNA ligase (ATP) activity [GO:0003910]; exonuclease activity [GO:0004527]
XCC_RS11315	2.75088	6.16699	682.068	7.95445e-12	5.11186e-10	XCC2171	mntH	WP_011037317.1	444		Q8P8R8	MNTH_XANCP	Divalent metal cation transporter MntH	mntH XCC2171	xcc:XCC2171;	cellular response to iron ion [GO:0071281]	integral component of membrane [GO:0016021]; plasma membrane [GO:0005886]	integral component of membrane [GO:0016021]; plasma membrane [GO:0005886]; cadmium ion transmembrane transporter activity [GO:0015086]; manganese ion transmembrane transporter activity [GO:0005384]; metal ion binding [GO:0046872]; symporter activity [GO:0015293]; cellular response to iron ion [GO:0071281]	cadmium ion transmembrane transporter activity [GO:0015086]; manganese ion transmembrane transporter activity [GO:0005384]; metal ion binding [GO:0046872]; symporter activity [GO:0015293]
XCC_RS11865	2.74558	8.98218	249.314	2.60745e-09	4.70868e-08	XCC2278	sodA	WP_011037422.1	203		P0C0F8	SODM_XANCP	Superoxide dismutase [Mn] (EC 1.15.1.1)	sodA sodM XCC2278	xcc:XCC2278;			metal ion binding [GO:0046872]; superoxide dismutase activity [GO:0004784]	metal ion binding [GO:0046872]; superoxide dismutase activity [GO:0004784]
TRINITY_DN14414_c0_g1	2.74411	8.05487		3.7754e-23	1.45669e-19	XCC4111			201		Q8P3G0	Q8P3G0_XANCP	Histone	XCC4111	xcc:XCC4111;
XCC_RS09450	2.74319	6.38228	666.887	9.06783e-12	5.51222e-10	XCC1814	hisF	WP_011036984.1	258		Q8P9N9	HIS6_XANCP	Imidazole glycerol phosphate synthase subunit HisF (EC 4.3.2.10) (IGP synthase cyclase subunit) (IGP synthase subunit HisF) (ImGP synthase subunit HisF) (IGPS subunit HisF)	hisF XCC1814	xcc:XCC1814;	histidine biosynthetic process [GO:0000105]	cytoplasm [GO:0005737]	cytoplasm [GO:0005737]; imidazoleglycerol-phosphate synthase activity [GO:0000107]; lyase activity [GO:0016829]; histidine biosynthetic process [GO:0000105]	imidazoleglycerol-phosphate synthase activity [GO:0000107]; lyase activity [GO:0016829]
XCC_RS11250	2.73497	3.01869	143.186	5.78041e-08	6.22151e-07	XCC2158		WP_011037304.1	66		Q8P8T1	Q8P8T1_XANCP	PspC domain-containing protein	XCC2158	xcc:XCC2158;		integral component of membrane [GO:0016021]; plasma membrane [GO:0005886]	integral component of membrane [GO:0016021]; plasma membrane [GO:0005886]
XCC_RS10360	2.73183	-0.263877	22.5859	0.000489032	0.00150869	XCC1995		WP_011037158.1	181		Q8P971	Q8P971_XANCP	Uncharacterized protein	XCC1995	xcc:XCC1995;
XCC_RS19740	2.72636	3.12875	191.624	1.14797e-08	1.60865e-07	XCC3810		WP_011038891.1	165		Q8P4A0	Q8P4A0_XANCP	Uncharacterized protein	XCC3810	xcc:XCC3810;		integral component of membrane [GO:0016021]	integral component of membrane [GO:0016021]
XCC_RS10140	2.72515	6.95102	533.471	3.31511e-11	1.38913e-09	XCC1952	flgB	WP_011037116.1	133		Q8P9B3	Q8P9B3_XANCP	Flagellar basal body rod protein FlgB	flgB XCC1952	xcc:XCC1952;	bacterial-type flagellum-dependent swarming motility [GO:0071978]	bacterial-type flagellum basal body, rod [GO:0030694]; bacterial-type flagellum hook [GO:0009424]	bacterial-type flagellum basal body, rod [GO:0030694]; bacterial-type flagellum hook [GO:0009424]; bacterial-type flagellum-dependent swarming motility [GO:0071978]
XCC_RS13635	2.7216	3.99904	240.144	3.22373e-09	5.61032e-08	XCC2628		WP_011037758.1	104		Q8P7I3	Q8P7I3_XANCP	Transcriptional regulator	XCC2628	xcc:XCC2628;	regulation of transcription, DNA-templated [GO:0006355]		DNA-binding transcription factor activity [GO:0003700]; transcription regulatory region sequence-specific DNA binding [GO:0000976]; regulation of transcription, DNA-templated [GO:0006355]	DNA-binding transcription factor activity [GO:0003700]; transcription regulatory region sequence-specific DNA binding [GO:0000976]
XCC_RS08635	2.72126	5.2756	499.681	4.84262e-11	1.78639e-09	XCC1653		WP_011036830.1	124		Q8PA40	Q8PA40_XANCP	Response regulator	XCC1653	xcc:XCC1653;	phosphorelay signal transduction system [GO:0000160]	integral component of membrane [GO:0016021]	integral component of membrane [GO:0016021]; phosphorelay signal transduction system [GO:0000160]
XCC_RS17470	2.7093	3.96747	264.595	1.86062e-09	3.53763e-08	XCC3370		WP_011038468.1	186		Q8P5H1	Q8P5H1_XANCP	Uncharacterized protein	XCC3370	xcc:XCC3370;
XCC_RS07460	2.7024	5.31819	531.424	3.38976e-11	1.40053e-09	XCC1433		WP_011036623.1	184		Q8PAP6	Q8PAP6_XANCP	FMN_red domain-containing protein	XCC1433	xcc:XCC1433;		cytosol [GO:0005829]	cytosol [GO:0005829]; FMN binding [GO:0010181]; oxidoreductase activity [GO:0016491]	FMN binding [GO:0010181]; oxidoreductase activity [GO:0016491]
XCC_RS03045	2.69837	10.5633	234.438	3.69318e-09	6.20224e-08	XCC0588		WP_011035833.1	111		Q8PCW3	Q8PCW3_XANCP	Phasin_2 domain-containing protein	XCC0588	xcc:XCC0588;
XCC_RS13865	2.69525	4.63996	305.348	8.22904e-10	1.82338e-08			WP_014508361.1	69		A0A3E1L932	A0A3E1L932_XANCA	Uncharacterized protein	D0A35_04120
XCC_RS15980	2.67783	6.3921	588.87	1.86888e-11	8.96231e-10	XCC3081		WP_011038196.1	592		Q8P689	Q8P689_XANCP	Glyco_hydro_15 domain-containing protein	XCC3081	xcc:XCC3081;	carbohydrate metabolic process [GO:0005975]		hydrolase activity, hydrolyzing O-glycosyl compounds [GO:0004553]; carbohydrate metabolic process [GO:0005975]	hydrolase activity, hydrolyzing O-glycosyl compounds [GO:0004553]
XCC_RS14145	2.67547	4.28448	341.248	4.35714e-10	1.09334e-08	XCC2730		WP_011037860.1	335		Q8P783	Q8P783_XANCP	Alcohol dehydrogenase	XCC2730	xcc:XCC2730;			oxidoreductase activity [GO:0016491]	oxidoreductase activity [GO:0016491]
XCC_RS00415	2.67282	6.60291	508.311	4.38561e-11	1.66253e-09	XCC0079		WP_011035337.1	346		Q8PEA2	Q8PEA2_XANCP	Uncharacterized protein	XCC0079	xcc:XCC0079;	transmembrane transport [GO:0055085]	integral component of membrane [GO:0016021]	integral component of membrane [GO:0016021]; transmembrane transport [GO:0055085]
XCC_RS11540	2.66434	8.27313	334.436	4.89068e-10	1.19255e-08	XCC2215		WP_011037360.1	145		Q8P8M5	Q8P8M5_XANCP	Uncharacterized protein	XCC2215	xcc:XCC2215;
XCC_RS05670	2.65919	4.39828	342.244	4.28495e-10	1.08787e-08	XCC1097		WP_011036297.1	209		Q8PBM2	Q8PBM2_XANCP	Uncharacterized protein	XCC1097	xcc:XCC1097;
XCC_RS05405	2.6589	6.00027	437.041	1.05013e-10	3.44462e-09	XCC1045		WP_011036245.1	186		Q8PBS4	Q8PBS4_XANCP	Bacterioferritin	XCC1045	xcc:XCC1045;	intracellular sequestering of iron ion [GO:0006880]	cytosol [GO:0005829]	cytosol [GO:0005829]; ferric iron binding [GO:0008199]; ferroxidase activity [GO:0004322]; heme binding [GO:0020037]; iron ion binding [GO:0005506]; intracellular sequestering of iron ion [GO:0006880]	ferric iron binding [GO:0008199]; ferroxidase activity [GO:0004322]; heme binding [GO:0020037]; iron ion binding [GO:0005506]
XCC_RS00535	2.64732	3.36011	146.747	5.04989e-08	5.57425e-07	XCC0102			130		Q8PE79	Q8PE79_XANCP	Uncharacterized protein	XCC0102	xcc:XCC0102;
XCC_RS19090	2.6394	4.92049	413.217	1.4508e-10	4.53743e-09	XCC3685		WP_011038768.1	190		Q8P4M2	Q8P4M2_XANCP	Uncharacterized protein	XCC3685	xcc:XCC3685;
XCC_RS22105	2.63515	4.19187	232.79	3.84337e-09	6.40463e-08	XCC2150		WP_011037297.1	58		Q8P8T8	Q8P8T8_XANCP	Uncharacterized protein	XCC2150	xcc:XCC2150;
XCC_RS14790	2.61956	4.79482	380.364	2.33712e-10	6.59283e-09	XCC2854		WP_011037979.1	331		Q8P6W1	Q8P6W1_XANCP	Hydrolase	XCC2854	xcc:XCC2854;			hydrolase activity [GO:0016787]	hydrolase activity [GO:0016787]
XCC_RS22165	2.60793	4.68784	376.842	2.46549e-10	6.90976e-09	XCC3876			45		Q8P440	Q8P440_XANCP	Uncharacterized protein	XCC3876	xcc:XCC3876;
XCC_RS00425	2.59789	2.56797	58.6746	8.01019e-06	4.17032e-05	XCC0081	atsE	WP_011035339.1	132		Q8PEA0	Q8PEA0_XANCP	AtsE	atsE XCC0081	xcc:XCC0081;
XCC_RS05940	2.59405	5.35233	529.03	3.47962e-11	1.40356e-09	XCC1143	rfaY	WP_011036343.1	400		P46358	RFAY_XANCP	Probable RNA polymerase sigma factor RfaY	rfaY XCC1143	xcc:XCC1143;	DNA-templated transcription, initiation [GO:0006352]		DNA binding [GO:0003677]; DNA-binding transcription factor activity [GO:0003700]; sigma factor activity [GO:0016987]; DNA-templated transcription, initiation [GO:0006352]	DNA binding [GO:0003677]; DNA-binding transcription factor activity [GO:0003700]; sigma factor activity [GO:0016987]
XCC_RS10375	2.5891	4.25517	305.289	8.23814e-10	1.82338e-08	XCC1998	xthA2	WP_011037161.1	356		Q8P968	Q8P968_XANCP	Exodeoxyribonuclease III (EC 3.1.11.2)	xthA2 XCC1998	xcc:XCC1998;	DNA repair [GO:0006281]		DNA binding [GO:0003677]; endonuclease activity [GO:0004519]; exodeoxyribonuclease III activity [GO:0008853]; metal ion binding [GO:0046872]; DNA repair [GO:0006281]	DNA binding [GO:0003677]; endonuclease activity [GO:0004519]; exodeoxyribonuclease III activity [GO:0008853]; metal ion binding [GO:0046872]
XCC_RS19620	2.58727	7.88579	459.446	7.86843e-11	2.71681e-09	XCC3788	acrD		1101		Q8P4C2	Q8P4C2_XANCP	Acriflavin resistance protein	acrD XCC3788	xcc:XCC3788;		integral component of membrane [GO:0016021]	integral component of membrane [GO:0016021]; transmembrane transporter activity [GO:0022857]	transmembrane transporter activity [GO:0022857]
XCC_RS00755	2.58329	4.06179	214.677	6.06827e-09	9.28747e-08	XCC0140		WP_011035398.1	167		Q8PE43	Q8PE43_XANCP	Phosphoesterase (EC 3.1.4.-)	XCC0140	xcc:XCC0140;			hydrolase activity [GO:0016787]; metal ion binding [GO:0046872]	hydrolase activity [GO:0016787]; metal ion binding [GO:0046872]
XCC_RS20645	2.57018	3.77633	167.787	2.40729e-08	2.95809e-07	XCC3981			182		Q8P3T8	Q8P3T8_XANCP	Uncharacterized protein	XCC3981	xcc:XCC3981;		integral component of membrane [GO:0016021]	integral component of membrane [GO:0016021]
XCC_RS19745	2.56599	3.37786	231.624	3.95388e-09	6.5383e-08	XCC3811			120		Q8P499	Q8P499_XANCP	Uncharacterized protein	XCC3811	xcc:XCC3811;
XCC_RS01400	2.56167	8.35709	419.745	1.3255e-10	4.2065e-09	XCC0267			166		Q8PDR8	Q8PDR8_XANCP	Uncharacterized protein	XCC0267	xcc:XCC0267;
XCC_RS18265	2.55747	4.53073	276.231	1.45685e-09	2.91099e-08	XCC3527		WP_011038619.1	250		Q8P521	Q8P521_XANCP	DNA-(apurinic or apyrimidinic site) lyase (EC 4.2.99.18)	XCC3527	xcc:XCC3527;	base-excision repair [GO:0006284]		class I DNA-(apurinic or apyrimidinic site) endonuclease activity [GO:0140078]; damaged DNA binding [GO:0003684]; DNA N-glycosylase activity [GO:0019104]; DNA-(apurinic or apyrimidinic site) endonuclease activity [GO:0003906]; endonuclease activity [GO:0004519]; zinc ion binding [GO:0008270]; base-excision repair [GO:0006284]	class I DNA-(apurinic or apyrimidinic site) endonuclease activity [GO:0140078]; damaged DNA binding [GO:0003684]; DNA-(apurinic or apyrimidinic site) endonuclease activity [GO:0003906]; DNA N-glycosylase activity [GO:0019104]; endonuclease activity [GO:0004519]; zinc ion binding [GO:0008270]
XCC_RS18840	2.54913	5.08257	392.131	1.96144e-10	5.75891e-09	XCC3636		WP_011038719.1	268		Q8P4S1	Q8P4S1_XANCP	Oxidoreductase	XCC3636	xcc:XCC3636;			oxidoreductase activity [GO:0016491]	oxidoreductase activity [GO:0016491]
XCC_RS18870	2.54387	3.7464	216.661	5.76202e-09	9.01047e-08	XCC3642		WP_011038725.1	101		Q8P4R5	Q8P4R5_XANCP	Uncharacterized protein	XCC3642	xcc:XCC3642;
XCC_RS02380	2.54279	6.25388	573.926	2.16963e-11	9.85696e-10	XCC0458		WP_011035711.1	309		Q8PD82	YEGS_XANCP	Probable lipid kinase YegS-like (EC 2.7.1.-)	XCC0458	xcc:XCC0458;	phospholipid biosynthetic process [GO:0008654]	cytoplasm [GO:0005737]	cytoplasm [GO:0005737]; ATP binding [GO:0005524]; lipid kinase activity [GO:0001727]; magnesium ion binding [GO:0000287]; NAD+ kinase activity [GO:0003951]; phospholipid biosynthetic process [GO:0008654]	ATP binding [GO:0005524]; lipid kinase activity [GO:0001727]; magnesium ion binding [GO:0000287]; NAD+ kinase activity [GO:0003951]
XCC_RS02980	2.52279	5.10515	309.417	7.62989e-10	1.74236e-08	XCC0575	gloA	WP_011035820.1	174		Q8PCX6	Q8PCX6_XANCP	Lactoylglutathione lyase (EC 4.4.1.5) (Glyoxalase I)	gloA XCC0575	xcc:XCC0575;			lactoylglutathione lyase activity [GO:0004462]; metal ion binding [GO:0046872]	lactoylglutathione lyase activity [GO:0004462]; metal ion binding [GO:0046872]
XCC_RS11215	2.5183	-0.544899	18.509	0.00106159	0.00300447
XCC_RS17195	2.51622	6.21823	530.954	3.40721e-11	1.40053e-09	XCC3317		WP_011038416.1	297		Q8P5M1	Q8P5M1_XANCP	Transcriptional regulator	XCC3317	xcc:XCC3317;			DNA-binding transcription factor activity [GO:0003700]; sequence-specific DNA binding [GO:0043565]	DNA-binding transcription factor activity [GO:0003700]; sequence-specific DNA binding [GO:0043565]
XCC_RS20195	2.51305	7.63091	336.942	4.68596e-10	1.14913e-08	XCC3899		WP_011038974.1	120		Q8P417	Q8P417_XANCP	Uncharacterized protein	XCC3899	xcc:XCC3899;
XCC_RS03990	2.50927	6.48428	603.114	1.62667e-11	8.36513e-10	XCC0768	phuR	WP_011036004.1	743		Q8PCG6	Q8PCG6_XANCP	Outer membrane hemin receptor	phuR XCC0768	xcc:XCC0768;	siderophore transmembrane transport [GO:0044718]	intrinsic component of cell outer membrane [GO:0031230]	intrinsic component of cell outer membrane [GO:0031230]; heme transmembrane transporter activity [GO:0015232]; siderophore uptake transmembrane transporter activity [GO:0015344]; siderophore transmembrane transport [GO:0044718]	heme transmembrane transporter activity [GO:0015232]; siderophore uptake transmembrane transporter activity [GO:0015344]
XCC_RS18600	2.48204	4.04607	216.156	5.83828e-09	9.09676e-08	XCC3590		WP_011038674.1	815		Q8P4W6	Q8P4W6_XANCP	Uncharacterized protein	XCC3590	xcc:XCC3590;		integral component of membrane [GO:0016021]	integral component of membrane [GO:0016021]
XCC_RS02480	2.47656	2.74861	130.493	9.61088e-08	9.49212e-07
XCC_RS21655	2.47627	5.74079	468.022	7.07102e-11	2.54321e-09	XCC4176	cls		405		Q8P3A0	Q8P3A0_XANCP	Cardiolipin synthetase	cls XCC4176	xcc:XCC4176;	cardiolipin biosynthetic process [GO:0032049]	membrane [GO:0016020]	membrane [GO:0016020]; cardiolipin synthase activity [GO:0008808]; cardiolipin biosynthetic process [GO:0032049]	cardiolipin synthase activity [GO:0008808]
XCC_RS10650	2.46291	1.96878	72.6362	2.16116e-06	1.32119e-05	XCC2050		WP_043877759.1	463		Q8P916	Q8P916_XANCP	Alginate_exp domain-containing protein	XCC2050	xcc:XCC2050;
XCC_RS15225	2.45916	5.87095	540.533	3.07178e-11	1.31265e-09	XCC2938	pqqC	WP_011038061.1	250		Q8P6M9	PQQC_XANCP	Pyrroloquinoline-quinone synthase (EC 1.3.3.11) (Coenzyme PQQ synthesis protein C) (Pyrroloquinoline quinone biosynthesis protein C)	pqqC XCC2938	xcc:XCC2938;	pyrroloquinoline quinone biosynthetic process [GO:0018189]		pyrroloquinoline-quinone synthase activity [GO:0033732]; pyrroloquinoline quinone biosynthetic process [GO:0018189]	pyrroloquinoline-quinone synthase activity [GO:0033732]
XCC_RS07495	2.44287	5.91793	306.083	8.11693e-10	1.81516e-08	XCC1440	mexF	WP_011036630.1	1056		Q8PAN9	Q8PAN9_XANCP	Efflux pump membrane transporter	mexF XCC1440	xcc:XCC1440;	xenobiotic transport [GO:0042908]	integral component of membrane [GO:0016021]; plasma membrane [GO:0005886]	integral component of membrane [GO:0016021]; plasma membrane [GO:0005886]; efflux transmembrane transporter activity [GO:0015562]; xenobiotic transport [GO:0042908]	efflux transmembrane transporter activity [GO:0015562]
XCC_RS08325	2.44081	7.30953	462.271	7.59474e-11	2.66495e-09	XCC1595		WP_011036777.1	339		Q8PA91	Q8PA91_XANCP	Transcriptional regulator	XCC1595	xcc:XCC1595;	transcription, DNA-templated [GO:0006351]		DNA-binding transcription factor activity [GO:0003700]; sequence-specific DNA binding [GO:0043565]; transcription, DNA-templated [GO:0006351]	DNA-binding transcription factor activity [GO:0003700]; sequence-specific DNA binding [GO:0043565]
XCC_RS05605	2.43644	5.54772	362.243	3.09364e-10	8.24206e-09	XCC1084	trxB		372		Q8PBN5	Q8PBN5_XANCP	Thioredoxin reductase	trxB XCC1084	xcc:XCC1084;			oxidoreductase activity [GO:0016491]	oxidoreductase activity [GO:0016491]
XCC_RS05745	2.43594	6.10218	551.241	2.74154e-11	1.18325e-09	XCC1109	katE	WP_011036309.1	701		Q8PBL0	Q8PBL0_XANCP	Catalase (EC 1.11.1.6)	katE XCC1109	xcc:XCC1109;	hydrogen peroxide catabolic process [GO:0042744]; response to oxidative stress [GO:0006979]	cytosol [GO:0005829]	cytosol [GO:0005829]; catalase activity [GO:0004096]; heme binding [GO:0020037]; metal ion binding [GO:0046872]; hydrogen peroxide catabolic process [GO:0042744]; response to oxidative stress [GO:0006979]	catalase activity [GO:0004096]; heme binding [GO:0020037]; metal ion binding [GO:0046872]
TRINITY_DN468_c0_g1	2.43516	5.32619		9.91348e-06	0.0052457	XCC0025			143		Q8PEF5	Q8PEF5_XANCP	Uncharacterized protein	XCC0025	xcc:XCC0025;
XCC_RS19115	2.42971	2.49951	77.6947	1.52621e-06	9.77316e-06	XCC3690		WP_011038773.1	102		Q8P4L7	Q8P4L7_XANCP	Uncharacterized protein	XCC3690	xcc:XCC3690;
XCC_RS03995	2.41753	2.84318	148.081	4.80449e-08	5.31697e-07	XCC0769		WP_011036005.1	213		Q8PCG5	Q8PCG5_XANCP	Uncharacterized protein	XCC0769	xcc:XCC0769;
XCC_RS15230	2.41607	3.92238	206.955	7.45637e-09	1.0994e-07	XCC2939	pqqD	WP_011038062.1	92		Q8P6M8	PQQD_XANCP	PqqA binding protein (Coenzyme PQQ synthesis protein D) (Pyrroloquinoline quinone biosynthesis protein D)	pqqD XCC2939	xcc:XCC2939;	pyrroloquinoline quinone biosynthetic process [GO:0018189]		quinone binding [GO:0048038]; pyrroloquinoline quinone biosynthetic process [GO:0018189]	quinone binding [GO:0048038]
XCC_RS01675	2.40328	4.25052	235.936	3.56258e-09	6.05357e-08	XCC0324	tsr		602		Q8PDL1	Q8PDL1_XANCP	Chemotaxis protein	tsr XCC0324	xcc:XCC0324;	chemotaxis [GO:0006935]; signal transduction [GO:0007165]	integral component of plasma membrane [GO:0005887]	integral component of plasma membrane [GO:0005887]; transmembrane signaling receptor activity [GO:0004888]; chemotaxis [GO:0006935]; signal transduction [GO:0007165]	transmembrane signaling receptor activity [GO:0004888]
XCC_RS14620	2.40058	1.62886	55.2677	8.58675e-06	4.41721e-05	XCC2823			83		Q8P6Z2	Q8P6Z2_XANCP	Uncharacterized protein	XCC2823	xcc:XCC2823;
XCC_RS14825	2.38162	5.95086	511.846	4.21313e-11	1.62356e-09	XCC2861			651		Q8P6V4	Q8P6V4_XANCP	AsmA domain-containing protein	XCC2861	xcc:XCC2861;	regulation of protein targeting to membrane [GO:0090313]	integral component of membrane [GO:0016021]; plasma membrane [GO:0005886]	integral component of membrane [GO:0016021]; plasma membrane [GO:0005886]; regulation of protein targeting to membrane [GO:0090313]
XCC_RS08800	2.36497	6.35618	396.354	1.8442e-10	5.52748e-09	XCC1686			410		Q8PA07	Q8PA07_XANCP	Bac_luciferase domain-containing protein	XCC1686	xcc:XCC1686;		cytosol [GO:0005829]	cytosol [GO:0005829]; oxidoreductase activity, acting on paired donors, with incorporation or reduction of molecular oxygen [GO:0016705]	oxidoreductase activity, acting on paired donors, with incorporation or reduction of molecular oxygen [GO:0016705]
XCC_RS21615	2.34122	4.2891	229.643	4.15044e-09	6.83714e-08	XCC4168			72		Q8P3A8	Q8P3A8_XANCP	Uncharacterized protein	XCC4168	xcc:XCC4168;		integral component of membrane [GO:0016021]	integral component of membrane [GO:0016021]
XCC_RS01405	2.33669	4.37968	262.54	1.94485e-09	3.66549e-08	XCC0268		WP_011035523.1	100		Q8PDR7	Q8PDR7_XANCP	Uncharacterized protein	XCC0268	xcc:XCC0268;
XCC_RS15215	2.32847	6.94915	424.928	1.23495e-10	3.94817e-09			WP_002812057.1	26		A0A2S6YL48	A0A2S6YL48_9XANT	Coenzyme PQQ synthesis protein A (Pyrroloquinoline quinone biosynthesis protein A)	pqqA XarbCFBP7697_06805 XarjCFBP7645_01985 XarjCFBP7652_10105 XarjCFBP7653_02835		pyrroloquinoline quinone biosynthetic process [GO:0018189]		pyrroloquinoline quinone biosynthetic process [GO:0018189]
XCC_RS10485	2.32707	3.23713	138.437	6.95604e-08	7.29414e-07	XCC2020		WP_011037183.1	169		Q8P946	Q8P946_XANCP	DUF892 domain-containing protein	XCC2020	xcc:XCC2020;
XCC_RS05565	2.3241	2.93739	127.146	1.10735e-07	1.07643e-06	XCC1076	nnrD	WP_011036276.1	289		Q8PBP3	NNRD_XANCP	ADP-dependent (S)-NAD(P)H-hydrate dehydratase (EC 4.2.1.136) (ADP-dependent NAD(P)HX dehydratase)	nnrD XCC1076	xcc:XCC1076;	metabolite repair [GO:0110051]; nicotinamide nucleotide metabolic process [GO:0046496]		ADP-dependent NAD(P)H-hydrate dehydratase activity [GO:0052855]; ATP binding [GO:0005524]; NADHX epimerase activity [GO:0052856]; NADPHX epimerase activity [GO:0052857]; metabolite repair [GO:0110051]; nicotinamide nucleotide metabolic process [GO:0046496]	ADP-dependent NAD(P)H-hydrate dehydratase activity [GO:0052855]; ATP binding [GO:0005524]; NADHX epimerase activity [GO:0052856]; NADPHX epimerase activity [GO:0052857]
XCC_RS00875	2.3228	3.87113	206.505	7.54803e-09	1.10431e-07	XCC0164	yehX	WP_011035421.1	245		Q8PE19	Q8PE19_XANCP	ABC transporter ATP-binding protein	yehX XCC0164	xcc:XCC0164;			ATP binding [GO:0005524]; ATPase activity [GO:0016887]	ATPase activity [GO:0016887]; ATP binding [GO:0005524]
XCC_RS08600	2.31739	6.01869	403.523	1.66338e-10	5.12798e-09	XCC1647		WP_011036824.1	205		Q8PA46	Q8PA46_XANCP	Uncharacterized protein	XCC1647	xcc:XCC1647;
XCC_RS19785	2.30848	5.19498	257.615	2.16554e-09	3.96036e-08	XCC3819	rbn		330		Q8P492	Q8P492_XANCP	Ribonuclease BN	rbn XCC3819	xcc:XCC3819;		integral component of membrane [GO:0016021]	integral component of membrane [GO:0016021]
XCC_RS19100	2.30619	3.54214	188.901	1.24364e-08	1.72037e-07	XCC3687	exsF	WP_011038770.1	127		Q8P4M0	Q8P4M0_XANCP	Regulatory protein	exsF XCC3687	xcc:XCC3687;	phosphorelay signal transduction system [GO:0000160]		phosphorelay signal transduction system [GO:0000160]
XCC_RS07395	2.30039	5.96285	425.442	1.22638e-10	3.94817e-09	XCC1420		WP_011036611.1	376		Q8PAQ8	Q8PAQ8_XANCP	Phospholipase A1 (EC 3.1.1.32) (EC 3.1.1.4) (Phosphatidylcholine 1-acylhydrolase)	XCC1420	xcc:XCC1420;	lipid catabolic process [GO:0016042]	integral component of cell outer membrane [GO:0045203]	integral component of cell outer membrane [GO:0045203]; 1-acyl-2-lysophosphatidylserine acylhydrolase activity [GO:0052740]; calcium ion binding [GO:0005509]; phosphatidylserine 1-acylhydrolase activity [GO:0052739]; phospholipase A1 activity [GO:0008970]; phospholipase A2 activity [GO:0004623]; phospholipase A2 activity (consuming 1,2-dipalmitoylphosphatidylcholine) [GO:0102567]; phospholipase A…	1-acyl-2-lysophosphatidylserine acylhydrolase activity [GO:0052740]; calcium ion binding [GO:0005509]; phosphatidylserine 1-acylhydrolase activity [GO:0052739]; phospholipase A1 activity [GO:0008970]; phospholipase A2 activity [GO:0004623]; phospholipase A2 activity (consuming 1,2-dipalmitoylphosphatidylcholine) [GO:0102567]; phospholipase A2 activity consuming 1,2-dioleoylphosphatidylethanolamin…
XCC_RS01045	2.29219	7.31583	503.445	4.63678e-11	1.7402e-09	XCC0197		WP_011035453.1	325		Q8PDY7	Q8PDY7_XANCP	Uncharacterized protein	XCC0197	xcc:XCC0197;		integral component of membrane [GO:0016021]	integral component of membrane [GO:0016021]
XCC_RS01025	2.28702	6.65046	529.422	3.46474e-11	1.40356e-09	XCC0193			301		Q8PDZ1	Q8PDZ1_XANCP	Uncharacterized protein	XCC0193	xcc:XCC0193;
XCC_RS05625	2.28178	4.17425	237.875	3.40149e-09	5.84894e-08	XCC1088	uvrA2	WP_011036288.1	861		Q8PBN1	Q8PBN1_XANCP	Excinuclease ABC subunit A	uvrA2 XCC1088	xcc:XCC1088;	DNA repair [GO:0006281]	cytoplasm [GO:0005737]	cytoplasm [GO:0005737]; ATP binding [GO:0005524]; ATPase activity [GO:0016887]; DNA binding [GO:0003677]; metal ion binding [GO:0046872]; nuclease activity [GO:0004518]; DNA repair [GO:0006281]	ATPase activity [GO:0016887]; ATP binding [GO:0005524]; DNA binding [GO:0003677]; metal ion binding [GO:0046872]; nuclease activity [GO:0004518]
TRINITY_DN54_c0_g2	2.27937	13.3302		2.70036e-39	2.0838e-35	XCC0098	yncD		727		Q8PE83	Q8PE83_XANCP	Iron transporter	yncD XCC0098	xcc:XCC0098;	siderophore transmembrane transport [GO:0044718]	intrinsic component of cell outer membrane [GO:0031230]	intrinsic component of cell outer membrane [GO:0031230]; siderophore uptake transmembrane transporter activity [GO:0015344]; siderophore transmembrane transport [GO:0044718]	siderophore uptake transmembrane transporter activity [GO:0015344]
XCC_RS11025	2.27571	2.78197	116.857	1.75085e-07	1.55487e-06
XCC_RS18070	2.27009	3.22376	129.287	1.011e-07	9.89455e-07	XCC3489			390		Q8P556	Q8P556_XANCP	Multidrug resistance efflux pump	XCC3489	xcc:XCC3489;		integral component of membrane [GO:0016021]	integral component of membrane [GO:0016021]
XCC_RS07790	2.2429	5.45684	376.163	2.49117e-10	6.9367e-09	XCC1494	fumC	WP_011036680.1	467		Q8PAI9	Q8PAI9_XANCP	Fumarate hydratase class II (Fumarase C) (EC 4.2.1.2) (Aerobic fumarase) (Iron-independent fumarase)	fumC XCC1494	xcc:XCC1494;	fumarate metabolic process [GO:0006106]; tricarboxylic acid cycle [GO:0006099]	tricarboxylic acid cycle enzyme complex [GO:0045239]	tricarboxylic acid cycle enzyme complex [GO:0045239]; fumarate hydratase activity [GO:0004333]; fumarate metabolic process [GO:0006106]; tricarboxylic acid cycle [GO:0006099]	fumarate hydratase activity [GO:0004333]
XCC_RS01020	2.23552	2.86415	82.4268	1.1218e-06	7.6488e-06	XCC0192	gloA		131		Q8PDZ2	Q8PDZ2_XANCP	Lactoylglutathione lyase	gloA XCC0192	xcc:XCC0192;			lyase activity [GO:0016829]	lyase activity [GO:0016829]
XCC_RS20930	2.23503	4.88509	259.682	2.06952e-09	3.86668e-08	XCC4037	czcB		493		Q8P3N4	Q8P3N4_XANCP	Cation efflux system protein	czcB XCC4037	xcc:XCC4037;	transmembrane transport [GO:0055085]	cell envelope [GO:0030313]; outer membrane-bounded periplasmic space [GO:0030288]	cell envelope [GO:0030313]; outer membrane-bounded periplasmic space [GO:0030288]; transition metal ion binding [GO:0046914]; transmembrane transporter activity [GO:0022857]; transmembrane transport [GO:0055085]	transition metal ion binding [GO:0046914]; transmembrane transporter activity [GO:0022857]
XCC_RS21400	2.2311	5.54102	400.109	1.74678e-10	5.34687e-09	XCC4127			389		Q8P3E4	Q8P3E4_XANCP	Nuclear receptor binding factor related protein	XCC4127	xcc:XCC4127;			oxidoreductase activity [GO:0016491]	oxidoreductase activity [GO:0016491]
XCC_RS20210	2.22	4.8884	301.885	8.78274e-10	1.93399e-08	XCC3902	yhhT	WP_011038977.1	368		Q8P414	Q8P414_XANCP	Transport protein	yhhT XCC3902	xcc:XCC3902;	transmembrane transport [GO:0055085]	integral component of membrane [GO:0016021]	integral component of membrane [GO:0016021]; transmembrane transport [GO:0055085]
XCC_RS18445	2.21941	3.65708	165.189	2.62514e-08	3.19629e-07	XCC3561		WP_011038653.1	323		Q8P4Y7	Q8P4Y7_XANCP	GST C-terminal domain-containing protein	XCC3561	xcc:XCC3561;	glutathione metabolic process [GO:0006749]	cytoplasm [GO:0005737]	cytoplasm [GO:0005737]; glutathione transferase activity [GO:0004364]; glutathione metabolic process [GO:0006749]	glutathione transferase activity [GO:0004364]
XCC_RS16475	2.21282	3.16548	148.947	4.65248e-08	5.2021e-07	XCC3176			527		Q8P606	Q8P606_XANCP	PepSY domain-containing protein	XCC3176	xcc:XCC3176;		integral component of membrane [GO:0016021]	integral component of membrane [GO:0016021]
XCC_RS13870	2.20021	4.46574	237.623	3.42193e-09	5.86073e-08	XCC2676		WP_011037806.1	303		Q8P7D5	Q8P7D5_XANCP	Transcriptional regulator	XCC2676	xcc:XCC2676;	regulation of transcription, DNA-templated [GO:0006355]		DNA-binding transcription factor activity [GO:0003700]; sequence-specific DNA binding [GO:0043565]; regulation of transcription, DNA-templated [GO:0006355]	DNA-binding transcription factor activity [GO:0003700]; sequence-specific DNA binding [GO:0043565]
XCC_RS18470	2.1973	2.2909	62.207	4.75804e-06	2.63955e-05	XCC3565		WP_019237244.1	257		Q8P4Y3	Q8P4Y3_XANCP	ThiJ/PfpI family protein	XCC3565	xcc:XCC3565;
XCC_RS21620	2.19509	7.62043	364.902	2.96644e-10	8.00197e-09	XCC4169	fusE		311		Q8P3A7	Q8P3A7_XANCP	Fusaric acid resistance protein	fusE XCC4169	xcc:XCC4169;		integral component of membrane [GO:0016021]	integral component of membrane [GO:0016021]; transmembrane transporter activity [GO:0022857]	transmembrane transporter activity [GO:0022857]
XCC_RS21775	2.19504	6.85229	277.862	1.40885e-09	2.84515e-08	XCC4195		WP_011039257.1	110		Q8P383	Q8P383_XANCP	Uncharacterized protein	XCC4195	xcc:XCC4195;
XCC_RS15220	2.18874	7.34333	447.421	9.1708e-11	3.11663e-09	XCC2937	pqqB	WP_011038060.1	299		Q8P6N0	PQQB_XANCP	Coenzyme PQQ synthesis protein B (Pyrroloquinoline quinone biosynthesis protein B)	pqqB XCC2937	xcc:XCC2937;	pyrroloquinoline quinone biosynthetic process [GO:0018189]		pyrroloquinoline quinone biosynthetic process [GO:0018189]
XCC_RS04020	2.18445	3.56718	142.122	6.02219e-08	6.43361e-07	XCC0774		WP_011036010.1	347		Q8PCG0	Q8PCG0_XANCP	ABC transporter substrate binding protein	XCC0774	xcc:XCC0774;			transmembrane transporter activity [GO:0022857]	transmembrane transporter activity [GO:0022857]
XCC_RS17045	2.16856	4.7981	288.255	1.14303e-09	2.4183e-08	XCC3288		WP_011038390.1	294		Q8P5P8	Q8P5P8_XANCP	Uncharacterized protein	XCC3288	xcc:XCC3288;		integral component of membrane [GO:0016021]	integral component of membrane [GO:0016021]
XCC_RS01375	2.16719	6.46462	324.874	5.77409e-10	1.36929e-08	XCC0263		WP_011035518.1	153		Q8PDS2	Q8PDS2_XANCP	Transcriptional regulator marR family	XCC0263	xcc:XCC0263;	regulation of transcription, DNA-templated [GO:0006355]		DNA-binding transcription factor activity [GO:0003700]; transcription regulatory region sequence-specific DNA binding [GO:0000976]; regulation of transcription, DNA-templated [GO:0006355]	DNA-binding transcription factor activity [GO:0003700]; transcription regulatory region sequence-specific DNA binding [GO:0000976]
XCC_RS21685	2.1663	3.57871	121.158	1.43943e-07	1.33317e-06	XCC4182			156		Q8P394	Q8P394_XANCP	Uncharacterized protein	XCC4182	xcc:XCC4182;
XCC_RS07475	2.15791	8.43391	186.7	1.32782e-08	1.80102e-07	XCC1436		WP_011036626.1	241		Q8PAP3	Q8PAP3_XANCP	Outer membrane protein	XCC1436	xcc:XCC1436;		cell outer membrane [GO:0009279]; integral component of membrane [GO:0016021]	cell outer membrane [GO:0009279]; integral component of membrane [GO:0016021]
XCC_RS13230	2.15424	5.01554	275.307	1.48488e-09	2.95335e-08	XCC2546	truA	WP_011037676.1	257		Q8P7R5	TRUA_XANCP	tRNA pseudouridine synthase A (EC 5.4.99.12) (tRNA pseudouridine(38-40) synthase) (tRNA pseudouridylate synthase I) (tRNA-uridine isomerase I)	truA XCC2546	xcc:XCC2546;	tRNA pseudouridine synthesis [GO:0031119]		pseudouridine synthase activity [GO:0009982]; RNA binding [GO:0003723]; tRNA pseudouridine synthase activity [GO:0106029]; tRNA pseudouridine synthesis [GO:0031119]	pseudouridine synthase activity [GO:0009982]; RNA binding [GO:0003723]; tRNA pseudouridine synthase activity [GO:0106029]
XCC_RS18750	2.15184	3.2133	134.059	8.29457e-08	8.44325e-07	XCC3619	spoIIAA	WP_011038703.1	139		Q8P4T7	Q8P4T7_XANCP	Anti-sigma factor antagonist	spoIIAA XCC3619	xcc:XCC3619;			anti-sigma factor antagonist activity [GO:0043856]	anti-sigma factor antagonist activity [GO:0043856]
XCC_RS04070	2.14929	4.04239	174.377	1.9432e-08	2.48132e-07	XCC0784			305		Q8PCF0	Q8PCF0_XANCP	Glycine rich protein	XCC0784	xcc:XCC0784;		integral component of membrane [GO:0016021]	integral component of membrane [GO:0016021]
XCC_RS16510	2.14085	5.66237	314.086	7.00408e-10	1.62525e-08	XCC3182	cysK	WP_011038289.1	319		Q8P600	Q8P600_XANCP	Cysteine synthase (EC 2.5.1.47)	cysK XCC3182	xcc:XCC3182;	cysteine biosynthetic process from serine [GO:0006535]	cytoplasm [GO:0005737]	cytoplasm [GO:0005737]; cysteine synthase activity [GO:0004124]; L-cysteine desulfhydrase activity [GO:0080146]; pyridoxal phosphate binding [GO:0030170]; cysteine biosynthetic process from serine [GO:0006535]	cysteine synthase activity [GO:0004124]; L-cysteine desulfhydrase activity [GO:0080146]; pyridoxal phosphate binding [GO:0030170]
XCC_RS05560	2.13972	3.01941	133.866	8.36006e-08	8.48988e-07	XCC1075		WP_011036275.1	259		Q8PBP4	Q8PBP4_XANCP	Uncharacterized protein	XCC1075	xcc:XCC1075;		cytoplasm [GO:0005737]	cytoplasm [GO:0005737]; intramolecular transferase activity, phosphotransferases [GO:0016868]; phosphatase activity [GO:0016791]	intramolecular transferase activity, phosphotransferases [GO:0016868]; phosphatase activity [GO:0016791]
XCC_RS20935	2.13468	4.85848	280.061	1.34704e-09	2.76848e-08	XCC4038	czcC	WP_011039107.1	421		Q8P3N3	Q8P3N3_XANCP	Cation efflux system protein	czcC XCC4038	xcc:XCC4038;			efflux transmembrane transporter activity [GO:0015562]	efflux transmembrane transporter activity [GO:0015562]
XCC_RS06515	2.12869	4.87845	285.918	1.19728e-09	2.50847e-08	XCC1252			105		Q8PB71	Q8PB71_XANCP	Uncharacterized protein	XCC1252	xcc:XCC1252;
XCC_RS12050	2.10857	3.93384	144.971	5.39975e-08	5.92078e-07	XCC2316		WP_011037459.1	207		Q8P8C7	3MGH_XANCP	Putative 3-methyladenine DNA glycosylase (EC 3.2.2.-)	XCC2316	xcc:XCC2316;	base-excision repair [GO:0006284]		alkylbase DNA N-glycosylase activity [GO:0003905]; DNA binding [GO:0003677]; base-excision repair [GO:0006284]	alkylbase DNA N-glycosylase activity [GO:0003905]; DNA binding [GO:0003677]
XCC_RS20425	2.1079	6.28918	295.9	9.8458e-10	2.12472e-08	XCC3940		WP_011039013.1	395		Q8P3X8	Q8P3X8_XANCP	Uncharacterized protein	XCC3940	xcc:XCC3940;
XCC_RS06560	2.10513	6.28949	269.756	1.66721e-09	3.27076e-08	XCC1260	mmsA	WP_011036454.1	501		Q8PB64	Q8PB64_XANCP	Methylmalonate-semialdehyde dehydrogenase	mmsA XCC1260	xcc:XCC1260;	thymine catabolic process [GO:0006210]; valine catabolic process [GO:0006574]; valine metabolic process [GO:0006573]		malonate-semialdehyde dehydrogenase (acetylating) activity [GO:0018478]; methylmalonate-semialdehyde dehydrogenase (acylating) activity [GO:0004491]; thymine catabolic process [GO:0006210]; valine catabolic process [GO:0006574]; valine metabolic process [GO:0006573]	malonate-semialdehyde dehydrogenase (acetylating) activity [GO:0018478]; methylmalonate-semialdehyde dehydrogenase (acylating) activity [GO:0004491]
XCC_RS06300	2.09477	-1.35961	7.17158	0.0203283	0.040191	XCC1210		WP_011036406.1	270		Q8PBB3	T23OL_XANCP	Tryptophan 2,3-dioxygenase-like protein (TO-like protein) (Tryptamin 2,3-dioxygenase-like protein) (TRPO-like protein) (Tryptophan oxygenase-like protein) (Tryptophan pyrrolase-like protein) (Tryptophanase-like protein)	XCC1210	xcc:XCC1210;	tryptophan catabolic process to kynurenine [GO:0019441]		heme binding [GO:0020037]; metal ion binding [GO:0046872]; tryptophan 2,3-dioxygenase activity [GO:0004833]; tryptophan catabolic process to kynurenine [GO:0019441]	heme binding [GO:0020037]; metal ion binding [GO:0046872]; tryptophan 2,3-dioxygenase activity [GO:0004833]
XCC_RS21870	2.09261	3.39116	133.367	8.53252e-08	8.60429e-07	XCC4214		WP_029629089.1	129		Q8P364	Q8P364_XANCP	Uncharacterized protein	XCC4214	xcc:XCC4214;
XCC_RS10015	2.08442	8.06327	266.129	1.80051e-09	3.46663e-08	XCC1927	fliE		105		Q8P9D8	Q8P9D8_XANCP	Flagellar hook-basal body complex protein FliE	fliE XCC1927	xcc:XCC1927;	bacterial-type flagellum-dependent cell motility [GO:0071973]	bacterial-type flagellum basal body [GO:0009425]	bacterial-type flagellum basal body [GO:0009425]; motor activity [GO:0003774]; structural molecule activity [GO:0005198]; bacterial-type flagellum-dependent cell motility [GO:0071973]	motor activity [GO:0003774]; structural molecule activity [GO:0005198]
XCC_RS19010	2.08296	3.51633	124.999	1.21491e-07	1.14738e-06	XCC3670		WP_011038753.1	231		Q8P4N7	Q8P4N7_XANCP	Glyco_trans_2-like domain-containing protein	XCC3670	xcc:XCC3670;	extracellular polysaccharide biosynthetic process [GO:0045226]; single-species biofilm formation [GO:0044010]		extracellular polysaccharide biosynthetic process [GO:0045226]; single-species biofilm formation [GO:0044010]
XCC_RS20205	2.08234	5.45098	259.049	2.09841e-09	3.8944e-08	XCC3901		WP_011038976.1	159		Q8P415	Q8P415_XANCP	Uncharacterized protein	XCC3901	xcc:XCC3901;
XCC_RS09980	2.08027	8.24915	206.794	7.48895e-09	1.0994e-07	XCC1920	fliL	WP_011037086.1	172		Q8P9E5	Q8P9E5_XANCP	Flagellar protein FliL	fliL XCC1920	xcc:XCC1920;	bacterial-type flagellum-dependent swarming motility [GO:0071978]; chemotaxis [GO:0006935]	bacterial-type flagellum basal body [GO:0009425]; integral component of membrane [GO:0016021]; plasma membrane [GO:0005886]	bacterial-type flagellum basal body [GO:0009425]; integral component of membrane [GO:0016021]; plasma membrane [GO:0005886]; bacterial-type flagellum-dependent swarming motility [GO:0071978]; chemotaxis [GO:0006935]
XCC_RS15915	2.07333	5.53184	320.296	6.26234e-10	1.47695e-08	XCC3068	metB	WP_011038183.1	428		Q8P6A2	Q8P6A2_XANCP	Homocysteine synthase PA5025 (Imported)	metB XCC3068	xcc:XCC3068;	transsulfuration [GO:0019346]		pyridoxal phosphate binding [GO:0030170]; transferase activity, transferring alkyl or aryl (other than methyl) groups [GO:0016765]; transsulfuration [GO:0019346]	pyridoxal phosphate binding [GO:0030170]; transferase activity, transferring alkyl or aryl (other than methyl) groups [GO:0016765]
XCC_RS10345	2.07213	1.87429	60.2393	5.59198e-06	3.0435e-05	XCC1992	yxnA	WP_011037155.1	292		Q8P974	Q8P974_XANCP	Glucose 1-dehydrogenase homolog	yxnA XCC1992	xcc:XCC1992;			oxidoreductase activity [GO:0016491]	oxidoreductase activity [GO:0016491]
XCC_RS04865	2.07153	6.31236	365.653	2.93162e-10	7.95777e-09	XCC0940	sbp		339		Q8PC14	Q8PC14_XANCP	ABC transporter sulfate binding protein	sbp XCC0940	xcc:XCC0940;			ATPase-coupled sulfate transmembrane transporter activity [GO:0015419]; sulfur compound binding [GO:1901681]	ATPase-coupled sulfate transmembrane transporter activity [GO:0015419]; sulfur compound binding [GO:1901681]
XCC_RS20430	2.06886	7.15253	353.801	3.54197e-10	9.15398e-09	XCC3941		WP_011039014.1	529		Q8P3X7	Q8P3X7_XANCP	Uncharacterized protein	XCC3941	xcc:XCC3941;
XCC_RS03025	2.06858	4.54205	191.97	1.13643e-08	1.59932e-07	XCC0584	gph	WP_011035829.1	216		Q8PCW7	Q8PCW7_XANCP	Phosphoglycolate phosphatase (PGP) (PGPase) (EC 3.1.3.18)	gph XCC0584	xcc:XCC0584;	carbohydrate metabolic process [GO:0005975]; dephosphorylation [GO:0016311]; DNA repair [GO:0006281]; glycolate biosynthetic process [GO:0046295]	cytosol [GO:0005829]	cytosol [GO:0005829]; metal ion binding [GO:0046872]; phosphoglycolate phosphatase activity [GO:0008967]; carbohydrate metabolic process [GO:0005975]; dephosphorylation [GO:0016311]; DNA repair [GO:0006281]; glycolate biosynthetic process [GO:0046295]	metal ion binding [GO:0046872]; phosphoglycolate phosphatase activity [GO:0008967]
XCC_RS17810	2.06285	7.2003	277.95	1.40632e-09	2.84515e-08	XCC3439	gndA	WP_011038537.1	313		Q8P5A2	Q8P5A2_XANCP	6-phosphogluconate dehydrogenase	gndA XCC3439	xcc:XCC3439;	D-gluconate metabolic process [GO:0019521]; pentose-phosphate shunt [GO:0006098]	cytoplasm [GO:0005737]	cytoplasm [GO:0005737]; NADP binding [GO:0050661]; phosphogluconate dehydrogenase (decarboxylating) activity [GO:0004616]; D-gluconate metabolic process [GO:0019521]; pentose-phosphate shunt [GO:0006098]	NADP binding [GO:0050661]; phosphogluconate dehydrogenase (decarboxylating) activity [GO:0004616]
XCC_RS20705	2.06003	6.70916	384.879	2.18379e-10	6.20083e-09	XCC3993	zwf		640		Q8P3S6	Q8P3S6_XANCP	Glucose-6-phosphate 1-dehydrogenase (G6PD) (EC 1.1.1.49)	zwf XCC3993	xcc:XCC3993;	glucose metabolic process [GO:0006006]; pentose-phosphate shunt [GO:0006098]		glucose-6-phosphate dehydrogenase activity [GO:0004345]; NADP binding [GO:0050661]; glucose metabolic process [GO:0006006]; pentose-phosphate shunt [GO:0006098]	glucose-6-phosphate dehydrogenase activity [GO:0004345]; NADP binding [GO:0050661]
XCC_RS05075	2.05418	5.11853	206.819	7.4839e-09	1.0994e-07
XCC_RS18160	2.0516	6.43715	283.945	1.24546e-09	2.5968e-08	XCC3508			207		Q8P539	Q8P539_XANCP	Outer membrane lipoprotein Blc	XCC3508	xcc:XCC3508;	lipid metabolic process [GO:0006629]; response to reactive oxygen species [GO:0000302]	cell outer membrane [GO:0009279]; cytoplasm [GO:0005737]	cell outer membrane [GO:0009279]; cytoplasm [GO:0005737]; lipid binding [GO:0008289]; lipid metabolic process [GO:0006629]; response to reactive oxygen species [GO:0000302]	lipid binding [GO:0008289]
TRINITY_DN121_c0_g3	2.04617	9.11773		1.42433e-20	4.39649e-17	XCC3678		WP_011038761.1	405		Q8P4M9	Q8P4M9_XANCP	D-amino acid oxidase	XCC3678	xcc:XCC3678;	D-amino acid catabolic process [GO:0019478]	cytoplasm [GO:0005737]	cytoplasm [GO:0005737]; D-amino-acid oxidase activity [GO:0003884]; FAD binding [GO:0071949]; D-amino acid catabolic process [GO:0019478]	D-amino-acid oxidase activity [GO:0003884]; FAD binding [GO:0071949]
XCC_RS01040	2.04368	7.02985	415.888	1.39791e-10	4.40394e-09	XCC0196	hemY	WP_011035452.1	421		Q8PDY8	Q8PDY8_XANCP	Porphyrin biosynthesis protein	hemY XCC0196	xcc:XCC0196;	heme metabolic process [GO:0042168]; porphyrin-containing compound biosynthetic process [GO:0006779]	integral component of membrane [GO:0016021]; plasma membrane [GO:0005886]	integral component of membrane [GO:0016021]; plasma membrane [GO:0005886]; heme metabolic process [GO:0042168]; porphyrin-containing compound biosynthetic process [GO:0006779]
XCC_RS20200	2.04167	5.86381	234.555	3.6828e-09	6.20224e-08	XCC3900		WP_011038975.1	167		Q8P416	Q8P416_XANCP	Uncharacterized protein	XCC3900	xcc:XCC3900;		integral component of membrane [GO:0016021]	integral component of membrane [GO:0016021]
XCC_RS08225	2.03994	5.15647	238.479	3.35308e-09	5.78876e-08	XCC1575	gcd	WP_011036757.1	823		Q8PAB0	Q8PAB0_XANCP	Glucose dehydrogenase	gcd XCC1575	xcc:XCC1575;		integral component of membrane [GO:0016021]	integral component of membrane [GO:0016021]; quinone binding [GO:0048038]; quinoprotein glucose dehydrogenase activity [GO:0008876]	quinone binding [GO:0048038]; quinoprotein glucose dehydrogenase activity [GO:0008876]
XCC_RS12285	2.03692	6.67515	155.838	5.40497e-08	5.92078e-07	XCC2362	yieO	WP_011037505.1	476		Q8P881	Q8P881_XANCP	Drug resistance translocase	yieO XCC2362	xcc:XCC2362;	transmembrane transport [GO:0055085]	integral component of membrane [GO:0016021]; integral component of plasma membrane [GO:0005887]	integral component of membrane [GO:0016021]; integral component of plasma membrane [GO:0005887]; transmembrane transporter activity [GO:0022857]; transmembrane transport [GO:0055085]	transmembrane transporter activity [GO:0022857]
XCC_RS01880	2.03585	8.69614	243.148	3.00475e-09	5.31497e-08	XCC0360	glpD	WP_011035614.1	508		Q8PDH8	Q8PDH8_XANCP	Glycerol-3-phosphate dehydrogenase (EC 1.1.5.3)	glpD XCC0360	xcc:XCC0360;	glycerol-3-phosphate catabolic process [GO:0046168]	glycerol-3-phosphate dehydrogenase complex [GO:0009331]	glycerol-3-phosphate dehydrogenase complex [GO:0009331]; glycerol-3-phosphate dehydrogenase (quinone) activity [GO:0004368]; sn-glycerol-3-phosphate:ubiquinone-8 oxidoreductase activity [GO:0052591]; glycerol-3-phosphate catabolic process [GO:0046168]	glycerol-3-phosphate dehydrogenase (quinone) activity [GO:0004368]; sn-glycerol-3-phosphate:ubiquinone-8 oxidoreductase activity [GO:0052591]
XCC_RS17815	2.03494	6.39481	374.798	2.54378e-10	7.03779e-09	XCC3440			464		Q8P5A1	Q8P5A1_XANCP	Uncharacterized protein	XCC3440	xcc:XCC3440;
XCC_RS20115	2.03211	4.09702	187.356	1.30206e-08	1.77838e-07	XCC3884		WP_011038959.1	265		Q8P432	Q8P432_XANCP	Uncharacterized protein	XCC3884	xcc:XCC3884;
XCC_RS19130	2.0307	2.71694	86.9291	8.48924e-07	5.98686e-06	XCC3693			63		Q8P4L4	Q8P4L4_XANCP	Uncharacterized protein	XCC3693	xcc:XCC3693;
XCC_RS08850	2.02897	10.894	120.527	1.48078e-07	1.36853e-06	XCC1696			109		Q8P9Z7	Q8P9Z7_XANCP	Uncharacterized protein	XCC1696	xcc:XCC1696;		integral component of membrane [GO:0016021]	integral component of membrane [GO:0016021]
TRINITY_DN443_c0_g3	2.02567	6.02498		5.84609e-07	0.00037594	XCC0222	ddlA		373		Q8PDW3	DDLA_XANCP	D-alanine--D-alanine ligase A (EC 6.3.2.4) (D-Ala-D-Ala ligase A) (D-alanylalanine synthetase A)	ddlA ddlB XCC0222	xcc:XCC0222;	cell wall organization [GO:0071555]; peptidoglycan biosynthetic process [GO:0009252]; regulation of cell shape [GO:0008360]	cytosol [GO:0005829]	cytosol [GO:0005829]; ATP binding [GO:0005524]; D-alanine-D-alanine ligase activity [GO:0008716]; metal ion binding [GO:0046872]; cell wall organization [GO:0071555]; peptidoglycan biosynthetic process [GO:0009252]; regulation of cell shape [GO:0008360]	ATP binding [GO:0005524]; D-alanine-D-alanine ligase activity [GO:0008716]; metal ion binding [GO:0046872]
XCC_RS17630	2.02391	3.42901	144.124	5.57663e-08	6.03138e-07	XCC3403	betB	WP_011038501.1	490		Q8P5D8	BETB_XANCP	NAD/NADP-dependent betaine aldehyde dehydrogenase (BADH) (EC 1.2.1.8)	betB XCC3403	xcc:XCC3403;	glycine betaine biosynthetic process from choline [GO:0019285]		aldehyde dehydrogenase (NAD+) activity [GO:0004029]; betaine-aldehyde dehydrogenase activity [GO:0008802]; metal ion binding [GO:0046872]; glycine betaine biosynthetic process from choline [GO:0019285]	aldehyde dehydrogenase (NAD+) activity [GO:0004029]; betaine-aldehyde dehydrogenase activity [GO:0008802]; metal ion binding [GO:0046872]
XCC_RS01590	2.02383	7.75398	355.168	3.46445e-10	9.06216e-09	XCC0307	frp		365		Q8PDM8	Q8PDM8_XANCP	FMN oxidoreductase	frp XCC0307	xcc:XCC0307;			FMN binding [GO:0010181]; NADP binding [GO:0050661]; NADPH dehydrogenase activity [GO:0003959]	FMN binding [GO:0010181]; NADP binding [GO:0050661]; NADPH dehydrogenase activity [GO:0003959]
XCC_RS17165	2.02358	6.51024	337.105	4.67296e-10	1.14913e-08	XCC3311			168		Q8P5M7	Q8P5M7_XANCP	Uncharacterized protein	XCC3311	xcc:XCC3311;
XCC_RS13615	2.02316	1.83957	47.1294	1.86804e-05	8.66001e-05	XCC2624		WP_011037754.1	79		Q8P7I7	Q8P7I7_XANCP	Uncharacterized protein	XCC2624	xcc:XCC2624;		integral component of membrane [GO:0016021]	integral component of membrane [GO:0016021]
XCC_RS13475	2.01958	5.503	297.053	9.62969e-10	2.09262e-08	XCC2595			218		Q8P7L6	Q8P7L6_XANCP	Methyltransf_25 domain-containing protein	XCC2595	xcc:XCC2595;
XCC_RS01505	2.00196	2.3183	48.663	1.60059e-05	7.57473e-05	XCC0289			253		Q8PDP6	Q8PDP6_XANCP	Endo/exonuclease/phosphatase domain-containing protein	XCC0289	xcc:XCC0289;
XCC_RS14120	1.98976	2.74691	81.6804	1.17638e-06	7.94564e-06	XCC2725			209		Q8P788	Q8P788_XANCP	NTP_transf_3 domain-containing protein	XCC2725	xcc:XCC2725;
XCC_RS01090	1.98671	5.04282	274.342	1.51482e-09	2.99907e-08	XCC0206	poxB	WP_011035462.1	575		Q8PDX8	Q8PDX8_XANCP	Pyruvate dehydrogenase	poxB XCC0206	xcc:XCC0206;			catalytic activity [GO:0003824]; magnesium ion binding [GO:0000287]; thiamine pyrophosphate binding [GO:0030976]	catalytic activity [GO:0003824]; magnesium ion binding [GO:0000287]; thiamine pyrophosphate binding [GO:0030976]
XCC_RS05665	1.97999	3.79965	164.467	2.68968e-08	3.25173e-07	XCC1096	tcmJ	WP_011036296.1	113		Q8PBM3	Q8PBM3_XANCP	Tetracenomycin polyketide synthesis protein	tcmJ XCC1096	xcc:XCC1096;			metal ion binding [GO:0046872]	metal ion binding [GO:0046872]
XCC_RS16375	1.97439	5.9525	314.237	6.98489e-10	1.62525e-08	XCC3156	mscL	WP_011038263.1	143		Q8P626	MSCL_XANCP	Large-conductance mechanosensitive channel	mscL XCC3156	xcc:XCC3156;	cellular water homeostasis [GO:0009992]; ion transport [GO:0006811]	integral component of membrane [GO:0016021]; integral component of plasma membrane [GO:0005887]	integral component of membrane [GO:0016021]; integral component of plasma membrane [GO:0005887]; mechanosensitive ion channel activity [GO:0008381]; cellular water homeostasis [GO:0009992]; ion transport [GO:0006811]	mechanosensitive ion channel activity [GO:0008381]
XCC_RS01595	1.97157	5.88443	357.668	3.32779e-10	8.75777e-09	XCC0308		WP_011035563.1	291		Q8PDM7	Q8PDM7_XANCP	Dehydrogenase	XCC0308	xcc:XCC0308;		cytoplasm [GO:0005737]	cytoplasm [GO:0005737]; NAD binding [GO:0051287]; NADP binding [GO:0050661]; oxidoreductase activity, acting on the CH-OH group of donors, NAD or NADP as acceptor [GO:0016616]	NAD binding [GO:0051287]; NADP binding [GO:0050661]; oxidoreductase activity, acting on the CH-OH group of donors, NAD or NADP as acceptor [GO:0016616]
XCC_RS00925	1.96444	5.74995	338.617	4.55471e-10	1.13631e-08	XCC0174	parA	WP_011035431.1	210		Q8PE09	Q8PE09_XANCP	Partition protein	parA XCC0174	xcc:XCC0174;
XCC_RS14300	1.96246	5.87083	341.636	4.32884e-10	1.09259e-08	XCC2760			107		Q8P754	Q8P754_XANCP	Uncharacterized protein	XCC2760	xcc:XCC2760;
XCC_RS15930	1.95116	0.711809	19.2156	0.000921095	0.00265207	XCC3071		WP_011038186.1	137		Q8P699	Q8P699_XANCP	ABC transporter ATP-binding subunit	XCC3071	xcc:XCC3071;			alkanesulfonate transmembrane transporter activity [GO:0042959]; ATP binding [GO:0005524]	alkanesulfonate transmembrane transporter activity [GO:0042959]; ATP binding [GO:0005524]
TRINITY_DN3955_c0_g1	1.94769	6.5069		7.22171e-08	5.26565e-05	XCC3382		WP_011038480.1	314		Q8P5F9	Y3382_XANCP	DegV domain-containing protein XCC3382	XCC3382	xcc:XCC3382;			lipid binding [GO:0008289]	lipid binding [GO:0008289]
XCC_RS03830	1.9457	1.95957	51.6984	1.19243e-05	5.88174e-05	sX9 sRNA_RF02228
XCC_RS01670	1.94378	2.19881	46.9829	1.89624e-05	8.75314e-05	XCC0323		WP_011035578.1	166		Q8PDL2	Q8PDL2_XANCP	Uncharacterized protein	XCC0323	xcc:XCC0323;
XCC_RS20065	1.93709	5.35997	206.09	7.63388e-09	1.1131e-07	XCC3875	blc	WP_011038950.1	185		Q8P441	Q8P441_XANCP	Outer membrane lipoprotein Blc	blc XCC3875	xcc:XCC3875;	lipid metabolic process [GO:0006629]; response to reactive oxygen species [GO:0000302]	cell outer membrane [GO:0009279]; cytoplasm [GO:0005737]	cell outer membrane [GO:0009279]; cytoplasm [GO:0005737]; lipid binding [GO:0008289]; lipid metabolic process [GO:0006629]; response to reactive oxygen species [GO:0000302]	lipid binding [GO:0008289]
XCC_RS08310	1.93491	8.07471	264.791	1.8528e-09	3.53763e-08	XCC1592			198		Q8PA94	Q8PA94_XANCP	TonB-like protein	XCC1592	xcc:XCC1592;	transmembrane transport [GO:0055085]	integral component of membrane [GO:0016021]; plasma membrane protein complex [GO:0098797]	integral component of membrane [GO:0016021]; plasma membrane protein complex [GO:0098797]; energy transducer activity [GO:0031992]; transmembrane transport [GO:0055085]	energy transducer activity [GO:0031992]
XCC_RS15235	1.93013	6.69182	388.99	2.05433e-10	5.91099e-09	XCC2940	pqqE	WP_011038063.1	376		Q8P6M7	PQQE_XANCP	PqqA peptide cyclase (EC 1.21.98.4) (Coenzyme PQQ synthesis protein E) (Pyrroloquinoline quinone biosynthesis protein E)	pqqE XCC2940	xcc:XCC2940;	pyrroloquinoline quinone biosynthetic process [GO:0018189]		4 iron, 4 sulfur cluster binding [GO:0051539]; cyclase activity [GO:0009975]; iron ion binding [GO:0005506]; oxidoreductase activity [GO:0016491]; S-adenosyl-L-methionine binding [GO:1904047]; pyrroloquinoline quinone biosynthetic process [GO:0018189]	4 iron, 4 sulfur cluster binding [GO:0051539]; cyclase activity [GO:0009975]; iron ion binding [GO:0005506]; oxidoreductase activity [GO:0016491]; S-adenosyl-L-methionine binding [GO:1904047]
XCC_RS10115	1.92739	8.25257	120.571	1.97771e-07	1.73845e-06	XCC1947	flgG	WP_005994332.1	261		Q8P9B8	Q8P9B8_XANCP	Flagellar basal-body rod protein FlgG (Distal rod protein)	flgG XCC1947	xcc:XCC1947;	bacterial-type flagellum-dependent swarming motility [GO:0071978]	bacterial-type flagellum basal body, distal rod [GO:0009426]; bacterial-type flagellum hook [GO:0009424]	bacterial-type flagellum basal body, distal rod [GO:0009426]; bacterial-type flagellum hook [GO:0009424]; bacterial-type flagellum-dependent swarming motility [GO:0071978]
XCC_RS18890	1.92624	7.05154	373.018	2.61434e-10	7.18692e-09	XCC3646			226		Q8P4R1	Q8P4R1_XANCP	Uncharacterized protein	XCC3646	xcc:XCC3646;		integral component of membrane [GO:0016021]	integral component of membrane [GO:0016021]
XCC_RS21310	1.91399	1.28039	31.4149	0.000121553	0.000438282	sX9 sRNA_RF02228
XCC_RS06170	1.89647	2.74906	84.5765	9.80409e-07	6.78116e-06	XCC1187		WP_011036384.1	120		Q8PBD5	Q8PBD5_XANCP	Two-component system regulatory protein	XCC1187	xcc:XCC1187;	phosphorelay signal transduction system [GO:0000160]		phosphorelay signal transduction system [GO:0000160]
XCC_RS06775	1.88243	4.36843	119.086	1.58057e-07	1.43013e-06	XCC1303		WP_011036496.1	87		Q8PB23	Q8PB23_XANCP	Uncharacterized protein	XCC1303	xcc:XCC1303;
XCC_RS01095	1.87928	1.00836	24.2234	0.000367955	0.001166	XCC0207		WP_011035463.1	84		Q8PDX7	Q8PDX7_XANCP	Uncharacterized protein	XCC0207	xcc:XCC0207;		integral component of membrane [GO:0016021]	integral component of membrane [GO:0016021]
XCC_RS01420	1.87384	7.03415	337.828	4.61596e-10	1.14497e-08	XCC0271	mocA	WP_011035526.1	322		Q8PDR4	Q8PDR4_XANCP	Oxidoreductase	mocA XCC0271	xcc:XCC0271;		cytosol [GO:0005829]	cytosol [GO:0005829]
XCC_RS20830	1.87279	4.07961	155.262	3.69979e-08	4.2791e-07	XCC4017			256		Q8P3Q2	Q8P3Q2_XANCP	Uncharacterized protein	XCC4017	xcc:XCC4017;
XCC_RS07335	1.87106	4.02319	109.41	2.4975e-07	2.10532e-06	XCC1409			147		Q8PAR9	Q8PAR9_XANCP	N-acetyltransferase domain-containing protein	XCC1409	xcc:XCC1409;
XCC_RS03060	1.87012	6.27318	326.494	5.61205e-10	1.33821e-08			WP_076037791.1	41		A0A3E1L6N4	A0A3E1L6N4_XANCA	Fumarylacetoacetate hydrolase	D0A35_10200				hydrolase activity [GO:0016787]	hydrolase activity [GO:0016787]
XCC_RS21680	1.86799	1.56702	35.9987	6.60153e-05	0.000256918	XCC4181			137		Q8P395	Q8P395_XANCP	DUF2384 domain-containing protein	XCC4181	xcc:XCC4181;
XCC_RS14740	1.86065	4.34962	179.045	1.67732e-08	2.21385e-07	XCC2845	emrA	WP_011037970.1	473		Q8P6X0	Q8P6X0_XANCP	MFS transporter	emrA XCC2845	xcc:XCC2845;	transmembrane transport [GO:0055085]	integral component of membrane [GO:0016021]; integral component of plasma membrane [GO:0005887]	integral component of membrane [GO:0016021]; integral component of plasma membrane [GO:0005887]; transmembrane transporter activity [GO:0022857]; transmembrane transport [GO:0055085]	transmembrane transporter activity [GO:0022857]
XCC_RS21525	1.85807	3.98516	110.564	2.36039e-07	2.01302e-06
XCC_RS13070	1.84995	6.05001	329.202	5.35289e-10	1.29792e-08
XCC_RS06780	1.84971	4.55285	122.18	1.37527e-07	1.27924e-06	XCC1304		WP_011036497.1	88		Q8PB22	Q8PB22_XANCP	DksA C4-type domain-containing protein	XCC1304	xcc:XCC1304;	positive regulation of secondary metabolite biosynthetic process [GO:1900378]		zinc ion binding [GO:0008270]; positive regulation of secondary metabolite biosynthetic process [GO:1900378]	zinc ion binding [GO:0008270]
XCC_RS14150	1.84198	6.15886	277.372	1.42308e-09	2.85674e-08	XCC2731			339		Q8P782	Q8P782_XANCP	Response regulator	XCC2731	xcc:XCC2731;	cell adhesion involved in single-species biofilm formation [GO:0043709]; negative regulation of bacterial-type flagellum-dependent cell motility [GO:1902201]	integral component of membrane [GO:0016021]; plasma membrane [GO:0005886]	integral component of membrane [GO:0016021]; plasma membrane [GO:0005886]; diguanylate cyclase activity [GO:0052621]; cell adhesion involved in single-species biofilm formation [GO:0043709]; negative regulation of bacterial-type flagellum-dependent cell motility [GO:1902201]	diguanylate cyclase activity [GO:0052621]
XCC_RS06135	1.84063	3.85439	117.278	1.71709e-07	1.53119e-06	XCC1180	trx	WP_011036377.1	148		Q8PBE2	Q8PBE2_XANCP	Thioredoxin	trx XCC1180	xcc:XCC1180;
XCC_RS05750	1.83902	4.32124	155.485	3.67053e-08	4.2586e-07	XCC1110		WP_011036310.1	284		Q8PBK9	Q8PBK9_XANCP	Oxidoreductase	XCC1110	xcc:XCC1110;			oxidoreductase activity [GO:0016491]	oxidoreductase activity [GO:0016491]
XCC_RS09920	1.83764	8.62833	129.599	9.97839e-08	9.81019e-07	XCC1908	flhF	WP_011037074.1	555		Q8P9F7	Q8P9F7_XANCP	Flagella-associated GTP-binding protein (Flagellar biosynthesis protein FlhF)	flhF XCC1908	xcc:XCC1908;	bacterial-type flagellum organization [GO:0044781]; protein targeting [GO:0006605]; SRP-dependent cotranslational protein targeting to membrane [GO:0006614]	membrane [GO:0016020]; plasma membrane [GO:0005886]	membrane [GO:0016020]; plasma membrane [GO:0005886]; GTP binding [GO:0005525]; GTPase activity [GO:0003924]; signal recognition particle binding [GO:0005047]; bacterial-type flagellum organization [GO:0044781]; protein targeting [GO:0006605]; SRP-dependent cotranslational protein targeting to membrane [GO:0006614]	GTPase activity [GO:0003924]; GTP binding [GO:0005525]; signal recognition particle binding [GO:0005047]
XCC_RS11640	1.83642	3.05899	108.324	2.63503e-07	2.20831e-06	XCC2234		WP_011037379.1	33		Q8P8K6	Q8P8K6_XANCP	Uncharacterized protein	XCC2234	xcc:XCC2234;
XCC_RS00715	1.83067	4.76121	186.609	1.33147e-08	1.80102e-07	XCC0134		WP_011035392.1	1116		Q8PE49	Q8PE49_XANCP	Maltokinase (EC 2.7.1.175) (EC 5.4.99.16) (Maltose alpha-D-glucosyltransferase) (Maltose-1-phosphate synthase)	XCC0134	xcc:XCC0134;	carbohydrate metabolic process [GO:0005975]		maltose alpha-D-glucosyltransferase activity [GO:0047471]; metal ion binding [GO:0046872]; carbohydrate metabolic process [GO:0005975]	maltose alpha-D-glucosyltransferase activity [GO:0047471]; metal ion binding [GO:0046872]
XCC_RS10580	1.83014	3.52332	107.443	2.75319e-07	2.29691e-06	XCC2038		WP_011037201.1	184		Q8P928	Q8P928_XANCP	Uncharacterized protein	XCC2038	xcc:XCC2038;
XCC_RS02955	1.82697	4.6013	159.236	3.21715e-08	3.80417e-07	XCC0571			171		Q8PCY0	Q8PCY0_XANCP	Uncharacterized protein	XCC0571	xcc:XCC0571;
XCC_RS20465	1.81396	2.53346	60.0931	5.6605e-06	3.07214e-05
XCC_RS14135	1.80795	5.07421	191.935	1.13761e-08	1.59932e-07	XCC2728	yagS	WP_011037858.1	316		Q8P785	Q8P785_XANCP	Oxidoreductase	yagS XCC2728	xcc:XCC2728;			FAD binding [GO:0071949]; oxidoreductase activity [GO:0016491]	FAD binding [GO:0071949]; oxidoreductase activity [GO:0016491]
XCC_RS18960	1.80615	5.2049	272.745	1.56597e-09	3.08618e-08	XCC3660	yadG	WP_011038743.1	314		Q8P4P7	Q8P4P7_XANCP	ABC transporter ATP-binding protein	yadG XCC3660	xcc:XCC3660;			ATP binding [GO:0005524]; ATPase activity [GO:0016887]	ATPase activity [GO:0016887]; ATP binding [GO:0005524]
XCC_RS17805	1.80576	5.40873	255.384	2.27506e-09	4.1257e-08	XCC3438	ydgJ	WP_011038536.1	352		Q8P5A3	Q8P5A3_XANCP	Oxidoreductase	ydgJ XCC3438	xcc:XCC3438;			oxidoreductase activity [GO:0016491]	oxidoreductase activity [GO:0016491]
XCC_RS21895	1.80443	1.23488	26.727	0.000244248	0.000808416	XCC4218			86		Q8P360	Q8P360_XANCP	Uncharacterized protein	XCC4218	xcc:XCC4218;
XCC_RS15985	1.80438	7.7818	203.567	8.18035e-09	1.17688e-07	XCC3082	ostA	WP_011038197.1	455		Q8P688	Q8P688_XANCP	Trehalose-6-phosphate synthase (EC 2.4.1.15) (Osmoregulatory trehalose synthesis protein A) (UDP-glucose-glucosephosphate glucosyltransferase)	ostA XCC3082	xcc:XCC3082;	trehalose biosynthetic process [GO:0005992]		alpha,alpha-trehalose-phosphate synthase (UDP-forming) activity [GO:0003825]; trehalose biosynthetic process [GO:0005992]	alpha,alpha-trehalose-phosphate synthase (UDP-forming) activity [GO:0003825]
XCC_RS17530	1.80303	2.51221	63.4576	4.30355e-06	2.43755e-05	XCC3384		WP_011038482.1	307		Q8P5F7	Q8P5F7_XANCP	Uncharacterized protein	XCC3384	xcc:XCC3384;		integral component of membrane [GO:0016021]	integral component of membrane [GO:0016021]
XCC_RS03825	1.80196	5.35058	277.798	1.41071e-09	2.84515e-08	XCC0742		WP_011035978.1	325		Q8PCI4	Q8PCI4_XANCP	Quinone reductase	XCC0742	xcc:XCC0742;			oxidoreductase activity [GO:0016491]	oxidoreductase activity [GO:0016491]
XCC_RS01415	1.79555	6.13539	308.385	7.77691e-10	1.75734e-08	XCC0270		WP_011035525.1	342		Q8PDR5	Q8PDR5_XANCP	Quinone oxidoreductase	XCC0270	xcc:XCC0270;			oxidoreductase activity [GO:0016491]	oxidoreductase activity [GO:0016491]
XCC_RS20970	1.7891	4.93932	226.875	4.44441e-09	7.23852e-08	XCC4045			153		Q8P3M6	Q8P3M6_XANCP	CENP-V/GFA domain-containing protein	XCC4045	xcc:XCC4045;			carbon-sulfur lyase activity [GO:0016846]; metal ion binding [GO:0046872]	carbon-sulfur lyase activity [GO:0016846]; metal ion binding [GO:0046872]
XCC_RS15715	1.78719	8.31059	203.282	8.2451e-09	1.18225e-07	XCC3031		WP_011038146.1	256		Q8P6D9	Q8P6D9_XANCP	Uncharacterized protein	XCC3031	xcc:XCC3031;
XCC_RS17890	1.78271	4.4242	156.893	3.49213e-08	4.08456e-07	XCC3455		WP_011038553.1	353		Q8P586	Q8P586_XANCP	Uncharacterized protein	XCC3455	xcc:XCC3455;
XCC_RS13555	1.78169	6.9273	170.05	2.23463e-08	2.78605e-07	XCC2611	bp26	WP_011037741.1	245		Q8P7K0	Q8P7K0_XANCP	Outer membrane protein	bp26 XCC2611	xcc:XCC2611;	cellular response to DNA damage stimulus [GO:0006974]	integral component of external side of plasma membrane [GO:0071575]	integral component of external side of plasma membrane [GO:0071575]; cellular response to DNA damage stimulus [GO:0006974]
XCC_RS10585	1.78145	3.41231	61.5917	5.00213e-06	2.76785e-05	XCC2039			222		Q8P927	Q8P927_XANCP	Uncharacterized protein	XCC2039	xcc:XCC2039;
XCC_RS18605	1.77963	4.38229	170.323	2.21481e-08	2.77881e-07	XCC3591	GNL	WP_011038675.1	305		Q8P4W5	Q8P4W5_XANCP	Gluconolactonase	GNL XCC3591	xcc:XCC3591;
XCC_RS04780	1.77445	5.12964	186.003	1.35587e-08	1.81737e-07	XCC0923		WP_011036137.1	375		Q8PC30	Q8PC30_XANCP	Membrane protein	XCC0923	xcc:XCC0923;	transmembrane transport [GO:0055085]	integral component of membrane [GO:0016021]	integral component of membrane [GO:0016021]; transmembrane transport [GO:0055085]
XCC_RS07415	1.77224	1.19261	18.8311	0.000994649	0.00283735	XCC1424		WP_011036614.1	142		Q8PAQ5	Q8PAQ5_XANCP	Uncharacterized protein	XCC1424	xcc:XCC1424;		integral component of membrane [GO:0016021]	integral component of membrane [GO:0016021]; electron transfer activity [GO:0009055]; heme binding [GO:0020037]; iron ion binding [GO:0005506]	electron transfer activity [GO:0009055]; heme binding [GO:0020037]; iron ion binding [GO:0005506]
XCC_RS05595	1.76519	0.96812	19.3559	0.000895864	0.00259183	XCC1082		WP_011036282.1	327		Q8PBN7	Q8PBN7_XANCP	Oxidoreductase	XCC1082	xcc:XCC1082;	oxidation-reduction process [GO:0055114]	integral component of membrane [GO:0016021]	integral component of membrane [GO:0016021]; oxidation-reduction process [GO:0055114]
TRINITY_DN1699_c0_g1	1.75072	8.44201		5.22615e-14	9.48915e-11	XCC2021	cheB	WP_011037184.1	350		Q8P945	Q8P945_XANCP	Protein-glutamate methylesterase	cheB XCC2021	xcc:XCC2021;	chemotaxis [GO:0006935]	cytoplasm [GO:0005737]	cytoplasm [GO:0005737]; phosphorelay response regulator activity [GO:0000156]; protein-glutamate methylesterase activity [GO:0008984]; chemotaxis [GO:0006935]	phosphorelay response regulator activity [GO:0000156]; protein-glutamate methylesterase activity [GO:0008984]
XCC_RS04040	1.75024	6.79464	257.829	2.15538e-09	3.95857e-08	XCC0778	tesA		207		Q8PCF6	Q8PCF6_XANCP	Acyl-CoA thioesterase I	tesA XCC0778	xcc:XCC0778;			lysophospholipase activity [GO:0004622]	lysophospholipase activity [GO:0004622]
XCC_RS05070	1.74698	6.93471	210.824	6.71914e-09	1.00694e-07
TRINITY_DN413_c0_g2	1.74525	15.4201		2.47443e-22	9.1654e-19	XCC3097	pilB	WP_011038212.1	577		Q8P673	Q8P673_XANCP	Pilus biogenesis protein	pilB XCC3097	xcc:XCC3097;	pilus assembly [GO:0009297]		ATP binding [GO:0005524]; ATPase activity [GO:0016887]; pilus assembly [GO:0009297]	ATPase activity [GO:0016887]; ATP binding [GO:0005524]
XCC_RS15790	1.74422	1.8784	25.9333	0.000277273	0.000902497	XCC3044			131		Q8P6C6	Q8P6C6_XANCP	VOC domain-containing protein	XCC3044	xcc:XCC3044;
XCC_RS13780	1.73555	4.35005	108.695	2.5871e-07	2.17235e-06	XCC2657		WP_011037787.1	138		Q8P7F4	Q8P7F4_XANCP	Uncharacterized protein	XCC2657	xcc:XCC2657;		integral component of membrane [GO:0016021]	integral component of membrane [GO:0016021]; mercury ion transmembrane transporter activity [GO:0015097]	mercury ion transmembrane transporter activity [GO:0015097]
XCC_RS17695	1.73542	0.76345	19.4828	0.000873734	0.0025326	XCC3416	xcsM	WP_011038514.1	150		Q8P5C5	Q8P5C5_XANCP	Type II secretion system protein M	xcsM XCC3416	xcc:XCC3416;	protein secretion by the type II secretion system [GO:0015628]	integral component of membrane [GO:0016021]; plasma membrane [GO:0005886]; type II protein secretion system complex [GO:0015627]	integral component of membrane [GO:0016021]; plasma membrane [GO:0005886]; type II protein secretion system complex [GO:0015627]; protein secretion by the type II secretion system [GO:0015628]
XCC_RS14765	1.72576	4.67613	149.351	4.58364e-08	5.15182e-07	XCC2850	yodB	WP_011037975.1	187		Q8P6W5	Q8P6W5_XANCP	Cytochrome B561	yodB XCC2850	xcc:XCC2850;	respiratory electron transport chain [GO:0022904]	integral component of membrane [GO:0016021]; plasma membrane [GO:0005886]	integral component of membrane [GO:0016021]; plasma membrane [GO:0005886]; electron transfer activity [GO:0009055]; heme binding [GO:0020037]; respiratory electron transport chain [GO:0022904]	electron transfer activity [GO:0009055]; heme binding [GO:0020037]
XCC_RS02000	1.72042	5.30706	218.419	5.50573e-09	8.70429e-08	XCC0384			265		Q8PDF4	Q8PDF4_XANCP	Oxidoreductase	XCC0384	xcc:XCC0384;	antibiotic biosynthetic process [GO:0017000]		NADP binding [GO:0050661]; oxidoreductase activity, acting on the CH-CH group of donors, NAD or NADP as acceptor [GO:0016628]; antibiotic biosynthetic process [GO:0017000]	NADP binding [GO:0050661]; oxidoreductase activity, acting on the CH-CH group of donors, NAD or NADP as acceptor [GO:0016628]
XCC_RS04480	1.71972	5.28668	203.911	8.10338e-09	1.16971e-07	XCC0864		WP_011036100.1	260		Q8PC71	Q8PC71_XANCP	Polyphosphate kinase (EC 2.7.4.1)	XCC0864	xcc:XCC0864;			polyphosphate kinase activity [GO:0008976]	polyphosphate kinase activity [GO:0008976]
XCC_RS10440	1.71484	-0.0622526	11.8401	0.00498353	0.0116139	XCC2011		WP_011037174.1	361		Q8P955	Q8P955_XANCP	Exopolysaccharide biosynthesis protein	XCC2011	xcc:XCC2011;	cellular polysaccharide biosynthetic process [GO:0033692]; lipopolysaccharide biosynthetic process [GO:0009103]	integral component of membrane [GO:0016021]; membrane [GO:0016020]	integral component of membrane [GO:0016021]; membrane [GO:0016020]; transferase activity, transferring acyl groups other than amino-acyl groups [GO:0016747]; cellular polysaccharide biosynthetic process [GO:0033692]; lipopolysaccharide biosynthetic process [GO:0009103]	transferase activity, transferring acyl groups other than amino-acyl groups [GO:0016747]
XCC_RS14220	1.71449	9.58593	134.327	8.20441e-08	8.37121e-07	XCC2744			190		Q8P769	Q8P769_XANCP	Rick_17kDa_Anti domain-containing protein	XCC2744	xcc:XCC2744;		outer membrane [GO:0019867]	outer membrane [GO:0019867]
XCC_RS05805	1.71415	8.94747	177.972	1.73446e-08	2.26161e-07	XCC1118		WP_011036318.1	256		Q8PBK1	Q8PBK1_XANCP	acidPPc domain-containing protein	XCC1118	xcc:XCC1118;		integral component of membrane [GO:0016021]	integral component of membrane [GO:0016021]
XCC_RS07285	1.71035	6.10364	214.34	6.12214e-09	9.3368e-08	XCC1399	pmrA	WP_011036591.1	397		Q8PAS8	Q8PAS8_XANCP	Multidrug resistance efflux pump	pmrA XCC1399	xcc:XCC1399;	transmembrane transport [GO:0055085]	integral component of membrane [GO:0016021]	integral component of membrane [GO:0016021]; transmembrane transport [GO:0055085]
XCC_RS07280	1.70572	6.22196	261.865	1.97349e-09	3.70329e-08	XCC1398	yjcP	WP_011036590.1	504		Q8PAS9	Q8PAS9_XANCP	Outer membrane efflux protein	yjcP XCC1398	xcc:XCC1398;		cell outer membrane [GO:0009279]; integral component of membrane [GO:0016021]	cell outer membrane [GO:0009279]; integral component of membrane [GO:0016021]; efflux transmembrane transporter activity [GO:0015562]	efflux transmembrane transporter activity [GO:0015562]
XCC_RS06955	1.70401	3.38762	111.016	2.30914e-07	1.98136e-06	XCC1335			157		Q8PAZ1	Q8PAZ1_XANCP	Uncharacterized protein	XCC1335	xcc:XCC1335;		integral component of membrane [GO:0016021]	integral component of membrane [GO:0016021]
XCC_RS14080	1.6997	6.22995	213.894	6.19436e-09	9.40673e-08	XCC2717		WP_011037847.1	286		Q8P796	Q8P796_XANCP	Pirin	XCC2717	xcc:XCC2717;
XCC_RS19200	1.69698	0.454658	12.3295	0.00438112	0.0103724	sX9 sRNA_RF02228
XCC_RS20460	1.69212	3.5397	98.8009	4.31154e-07	3.35896e-06	XCC3947			63		Q8P3X2	Q8P3X2_XANCP	Uncharacterized protein	XCC3947	xcc:XCC3947;		integral component of membrane [GO:0016021]	integral component of membrane [GO:0016021]
XCC_RS07290	1.68962	5.74168	239.515	3.2719e-09	5.67129e-08	XCC1400	pmrB	WP_011036592.1	526		Q8PAS7	Q8PAS7_XANCP	Multidrug resistance membrane translocase	pmrB XCC1400	xcc:XCC1400;	transmembrane transport [GO:0055085]	integral component of membrane [GO:0016021]; integral component of plasma membrane [GO:0005887]	integral component of membrane [GO:0016021]; integral component of plasma membrane [GO:0005887]; transmembrane transporter activity [GO:0022857]; transmembrane transport [GO:0055085]	transmembrane transporter activity [GO:0022857]
XCC_RS13030	1.68856	3.98389	91.0114	6.66562e-07	4.86782e-06	XCC2506			360		Q8P7V2	Q8P7V2_XANCP	DUF2272 domain-containing protein	XCC2506	xcc:XCC2506;
XCC_RS06260	1.68612	4.67397	178.771	1.69172e-08	2.22605e-07	XCC1204	hslR	WP_011036401.1	135		Q8PBB8	Q8PBB8_XANCP	Heat shock protein 15	hslR XCC1204	xcc:XCC1204;	cellular response to heat [GO:0034605]		DNA binding [GO:0003677]; ribosomal large subunit binding [GO:0043023]; single-stranded RNA binding [GO:0003727]; cellular response to heat [GO:0034605]	DNA binding [GO:0003677]; ribosomal large subunit binding [GO:0043023]; single-stranded RNA binding [GO:0003727]
XCC_RS13480	1.68481	7.84047	186.78	1.32466e-08	1.80102e-07	XCC2596	gltT	WP_011037726.1	446		Q8P7L5	Q8P7L5_XANCP	Glutamate symport protein	gltT XCC2596	xcc:XCC2596;	dicarboxylic acid transport [GO:0006835]	integral component of membrane [GO:0016021]; membrane [GO:0016020]; plasma membrane [GO:0005886]	integral component of membrane [GO:0016021]; membrane [GO:0016020]; plasma membrane [GO:0005886]; symporter activity [GO:0015293]; transmembrane transporter activity [GO:0022857]; dicarboxylic acid transport [GO:0006835]	symporter activity [GO:0015293]; transmembrane transporter activity [GO:0022857]
XCC_RS07275	1.68291	6.41758	280.825	1.32632e-09	2.73895e-08	XCC1397	yybA		147		Q8PAT0	Q8PAT0_XANCP	Transcriptional regulator marR family	yybA XCC1397	xcc:XCC1397;	regulation of transcription, DNA-templated [GO:0006355]		DNA-binding transcription factor activity [GO:0003700]; transcription regulatory region sequence-specific DNA binding [GO:0000976]; regulation of transcription, DNA-templated [GO:0006355]	DNA-binding transcription factor activity [GO:0003700]; transcription regulatory region sequence-specific DNA binding [GO:0000976]
XCC_RS11935	1.68219	5.86559	224.207	4.75109e-09	7.68005e-08	XCC2292	htpX	WP_011037436.1	292		Q8P8F0	HTPX_XANCP	Protease HtpX (EC 3.4.24.-) (Heat shock protein HtpX)	htpX XCC2292	xcc:XCC2292;		integral component of membrane [GO:0016021]; plasma membrane [GO:0005886]	integral component of membrane [GO:0016021]; plasma membrane [GO:0005886]; metalloendopeptidase activity [GO:0004222]; zinc ion binding [GO:0008270]	metalloendopeptidase activity [GO:0004222]; zinc ion binding [GO:0008270]
XCC_RS13430	1.67851	2.27475	51.8303	1.17766e-05	5.82221e-05	XCC2586		WP_011037716.1	171		Q8P7M5	Q8P7M5_XANCP	Uncharacterized protein	XCC2586	xcc:XCC2586;		integral component of membrane [GO:0016021]	integral component of membrane [GO:0016021]
XCC_RS19065	1.67641	-0.425249	7.95813	0.0156204	0.0319516	XCC3680	entB	WP_011038763.1	183		Q8P4M7	Q8P4M7_XANCP	Isochorismatase-like protein	entB XCC3680	xcc:XCC3680;
XCC_RS11775	1.67601	1.55129	18.676	0.00102626	0.00291787	XCC2261	eutC	WP_011037405.1	272		Q8P8I0	EUTC_XANCP	Ethanolamine ammonia-lyase light chain (EC 4.3.1.7) (Ethanolamine ammonia-lyase small subunit)	eutC XCC2261	xcc:XCC2261;	cellular amino acid metabolic process [GO:0006520]; ethanolamine catabolic process [GO:0046336]	ethanolamine ammonia-lyase complex [GO:0009350]	ethanolamine ammonia-lyase complex [GO:0009350]; cobalamin binding [GO:0031419]; ethanolamine ammonia-lyase activity [GO:0008851]; cellular amino acid metabolic process [GO:0006520]; ethanolamine catabolic process [GO:0046336]	cobalamin binding [GO:0031419]; ethanolamine ammonia-lyase activity [GO:0008851]
TRINITY_DN3770_c0_g1	1.67397	9.0465		7.63193e-14	1.33344e-10	XCC0583	dinB	WP_011035828.1	359		Q8PCW8	DPO4_XANCP	DNA polymerase IV (Pol IV) (EC 2.7.7.7)	dinB dinP XCC0583	xcc:XCC0583;	DNA-dependent DNA replication [GO:0006261]; error-prone translesion synthesis [GO:0042276]; SOS response [GO:0009432]; translesion synthesis [GO:0019985]	cytoplasm [GO:0005737]	cytoplasm [GO:0005737]; damaged DNA binding [GO:0003684]; DNA-directed DNA polymerase activity [GO:0003887]; magnesium ion binding [GO:0000287]; DNA-dependent DNA replication [GO:0006261]; error-prone translesion synthesis [GO:0042276]; SOS response [GO:0009432]; translesion synthesis [GO:0019985]	damaged DNA binding [GO:0003684]; DNA-directed DNA polymerase activity [GO:0003887]; magnesium ion binding [GO:0000287]
XCC_RS16130	1.67096	5.63159	234.048	3.72807e-09	6.23657e-08	XCC3109	glgX	WP_011038223.1	709		Q8P664	Q8P664_XANCP	Glycogen debranching enzyme	glgX XCC3109	xcc:XCC3109;	glycogen catabolic process [GO:0005980]		glycogen debranching enzyme activity [GO:0004133]; hydrolase activity, hydrolyzing O-glycosyl compounds [GO:0004553]; glycogen catabolic process [GO:0005980]	glycogen debranching enzyme activity [GO:0004133]; hydrolase activity, hydrolyzing O-glycosyl compounds [GO:0004553]
XCC_RS02285	1.66358	3.37785	107.972	2.68156e-07	2.24294e-06	XCC0439			221		Q8PDA0	Q8PDA0_XANCP	Uncharacterized protein	XCC0439	xcc:XCC0439;
XCC_RS05735	1.66278	1.74507	22.5707	0.000490353	0.00151169	sX9 sRNA_RF02228
XCC_RS18255	1.66207	5.61622	232.124	3.90605e-09	6.48404e-08	XCC3525	phS	WP_011038617.1	319		Q8P523	Q8P523_XANCP	Histidine kinase/response regulator hybrid protein	phS XCC3525	xcc:XCC3525;			kinase activity [GO:0016301]	kinase activity [GO:0016301]
XCC_RS02230	1.65854	6.72476	215.24	5.97955e-09	9.21704e-08	XCC0430	pdhA	WP_011035683.1	362		Q8PDB0	Q8PDB0_XANCP	Pyruvate dehydrogenase E1 component subunit alpha (EC 1.2.4.1)	pdhA XCC0430	xcc:XCC0430;	acetyl-CoA biosynthetic process from pyruvate [GO:0006086]; glycolytic process [GO:0006096]		pyruvate dehydrogenase (acetyl-transferring) activity [GO:0004739]; acetyl-CoA biosynthetic process from pyruvate [GO:0006086]; glycolytic process [GO:0006096]	pyruvate dehydrogenase (acetyl-transferring) activity [GO:0004739]
XCC_RS14060	1.6542	4.6206	155.125	3.71794e-08	4.2791e-07	XCC2714		WP_011037844.1	296		Q8P799	Q8P799_XANCP	Pirin-related protein	XCC2714	xcc:XCC2714;
XCC_RS16465	1.65396	5.47576	172.468	2.06598e-08	2.63032e-07	XCC3174	cysI	WP_011038281.1	568		Q8P608	CYSI_XANCP	Sulfite reductase [NADPH] hemoprotein beta-component (SiR-HP) (SiRHP) (EC 1.8.1.2)	cysI XCC3174	xcc:XCC3174;	cysteine biosynthetic process [GO:0019344]; hydrogen sulfide biosynthetic process [GO:0070814]; sulfate assimilation [GO:0000103]; sulfur amino acid biosynthetic process [GO:0000097]	sulfite reductase complex (NADPH) [GO:0009337]	sulfite reductase complex (NADPH) [GO:0009337]; 4 iron, 4 sulfur cluster binding [GO:0051539]; heme binding [GO:0020037]; metal ion binding [GO:0046872]; NADP binding [GO:0050661]; sulfite reductase (ferredoxin) activity [GO:0050311]; sulfite reductase (NADPH) activity [GO:0004783]; sulfite reductase activity [GO:0016002]; cysteine biosynthetic process [GO:0019344]; hydrogen sulfide biosynthetic …	4 iron, 4 sulfur cluster binding [GO:0051539]; heme binding [GO:0020037]; metal ion binding [GO:0046872]; NADP binding [GO:0050661]; sulfite reductase (ferredoxin) activity [GO:0050311]; sulfite reductase (NADPH) activity [GO:0004783]; sulfite reductase activity [GO:0016002]
TRINITY_DN223_c0_g1	1.64506	7.54478		5.08229e-09	4.61397e-06	XCC2580	dadA	WP_011037710.1	416		Q8P7N1	Q8P7N1_XANCP	D-amino acid dehydrogenase subunit	dadA XCC2580	xcc:XCC2580;	D-alanine catabolic process [GO:0055130]	cytoplasm [GO:0005737]; plasma membrane [GO:0005886]	cytoplasm [GO:0005737]; plasma membrane [GO:0005886]; D-amino-acid dehydrogenase activity [GO:0008718]; oxidoreductase activity [GO:0016491]; D-alanine catabolic process [GO:0055130]	D-amino-acid dehydrogenase activity [GO:0008718]; oxidoreductase activity [GO:0016491]
XCC_RS19595	1.64438	6.22938	220.801	5.1794e-09	8.31015e-08	XCC3783		WP_011038864.1	186		Q8P4C7	Q8P4C7_XANCP	Uncharacterized protein	XCC3783	xcc:XCC3783;
XCC_RS05740	1.64279	5.57226	188.046	1.27557e-08	1.74773e-07			WP_011269941.1	98		A0A3E1KSV6	A0A3E1KSV6_XANCE	Uncharacterized protein	D0A42_14575
XCC_RS13505	1.64162	1.36328	21.6862	0.000575262	0.00173624
TRINITY_DN4609_c0_g3	1.64123	6.25767		1.71736e-05	0.00869013	XCC1289	lhr2	WP_011036482.1	830		Q8PB37	Q8PB37_XANCP	Helicase-related protein	lhr2 XCC1289	xcc:XCC1289;			ATP binding [GO:0005524]; helicase activity [GO:0004386]; nucleic acid binding [GO:0003676]	ATP binding [GO:0005524]; helicase activity [GO:0004386]; nucleic acid binding [GO:0003676]
XCC_RS06165	1.63869	5.42547	218.91	5.43655e-09	8.62652e-08	XCC1186			437		Q8PBD6	Q8PBD6_XANCP	Histidine kinase (EC 2.7.13.3)	XCC1186	xcc:XCC1186;			phosphorelay sensor kinase activity [GO:0000155]	phosphorelay sensor kinase activity [GO:0000155]
XCC_RS00930	1.63206	4.04678	122.807	1.33759e-07	1.25774e-06	XCC0175		WP_011035432.1	158		Q8PE08	Q8PE08_XANCP	Uncharacterized protein	XCC0175	xcc:XCC0175;
XCC_RS12290	1.62176	2.05264	35.6445	6.90517e-05	0.000267529	XCC2363		WP_011037506.1	162		Q8P880	Q8P880_XANCP	Isochorismatase domain-containing protein	XCC2363	xcc:XCC2363;
XCC_RS04075	1.61434	2.83433	61.5174	5.03259e-06	2.77403e-05	XCC0785			164		Q8PCE9	Q8PCE9_XANCP	TPM_phosphatase domain-containing protein	XCC0785	xcc:XCC0785;		integral component of membrane [GO:0016021]	integral component of membrane [GO:0016021]
XCC_RS08580	1.61429	1.57772	29.7943	0.000153287	0.00053744	XCC1643	gtrB		239		Q8PA50	Q8PA50_XANCP	Glycosyl transferase-related protein	gtrB XCC1643	xcc:XCC1643;			transferase activity [GO:0016740]	transferase activity [GO:0016740]
TRINITY_DN174_c0_g1	1.61021	10.1672		5.66784e-18	1.59045e-14	XCC3904		WP_011038979.1	456		Q8P412	Q8P412_XANCP	Leucine aminopeptidase	XCC3904	xcc:XCC3904;		cytoplasm [GO:0005737]	cytoplasm [GO:0005737]; manganese ion binding [GO:0030145]; metalloaminopeptidase activity [GO:0070006]	manganese ion binding [GO:0030145]; metalloaminopeptidase activity [GO:0070006]
XCC_RS05610	1.60868	2.00162	40.8927	3.66442e-05	0.000154074	XCC1085		WP_011036285.1	100		Q8PBN4	Q8PBN4_XANCP	UBP-type domain-containing protein	XCC1085	xcc:XCC1085;			zinc ion binding [GO:0008270]	zinc ion binding [GO:0008270]
XCC_RS11320	1.60592	4.39305	44.8866	2.84684e-05	0.00012615	XCC2172	cpo	WP_011037318.1	274		Q8P8R7	Q8P8R7_XANCP	Non-heme chloroperoxidase	cpo XCC2172	xcc:XCC2172;			peroxidase activity [GO:0004601]	peroxidase activity [GO:0004601]
XCC_RS14310	1.60422	7.8019	180.129	1.6218e-08	2.14714e-07	XCC2762		WP_011037890.1	198		Q8P752	Q8P752_XANCP	Uncharacterized protein	XCC2762	xcc:XCC2762;
XCC_RS16450	1.59892	5.21647	120.081	1.51085e-07	1.38383e-06	XCC3171	nodQ	WP_011038278.1	658		Q8P611	Q8P611_XANCP	Multifunctional fusion protein [Includes: Sulfate adenylyltransferase subunit 1 (EC 2.7.7.4) (ATP-sulfurylase large subunit) (Sulfate adenylate transferase) (SAT); Adenylyl-sulfate kinase (EC 2.7.1.25) (APS kinase) (ATP adenosine-5'-phosphosulfate 3'-phosphotransferase) (Adenosine-5'-phosphosulfate kinase)]	nodQ cysC cysN XCC3171	xcc:XCC3171;	hydrogen sulfide biosynthetic process [GO:0070814]; sulfate assimilation [GO:0000103]		adenylylsulfate kinase activity [GO:0004020]; ATP binding [GO:0005524]; GTP binding [GO:0005525]; GTPase activity [GO:0003924]; sulfate adenylyltransferase (ATP) activity [GO:0004781]; hydrogen sulfide biosynthetic process [GO:0070814]; sulfate assimilation [GO:0000103]	adenylylsulfate kinase activity [GO:0004020]; ATP binding [GO:0005524]; GTPase activity [GO:0003924]; GTP binding [GO:0005525]; sulfate adenylyltransferase (ATP) activity [GO:0004781]
XCC_RS21625	1.59584	5.37992	218.952	5.43059e-09	8.62652e-08	XCC4170	nodT	WP_011039234.1	483		Q8P3A6	Q8P3A6_XANCP	Outer membrane efflux protein	nodT XCC4170	xcc:XCC4170;		cell outer membrane [GO:0009279]; integral component of membrane [GO:0016021]	cell outer membrane [GO:0009279]; integral component of membrane [GO:0016021]; efflux transmembrane transporter activity [GO:0015562]	efflux transmembrane transporter activity [GO:0015562]
XCC_RS18435	1.59387	3.01103	70.7909	2.46655e-06	1.47856e-05	XCC3559			155		Q8P4Y9	Q8P4Y9_XANCP	DUF4126 domain-containing protein	XCC3559	xcc:XCC3559;		integral component of membrane [GO:0016021]	integral component of membrane [GO:0016021]
XCC_RS10255	1.59192	8.4128	151.399	4.25193e-08	4.81662e-07	XCC1974	lolA		209		Q8P991	LOLA_XANCP	Outer-membrane lipoprotein carrier protein	lolA XCC1974	xcc:XCC1974;	lipoprotein localization to outer membrane [GO:0044874]; lipoprotein transport [GO:0042953]	outer membrane-bounded periplasmic space [GO:0030288]	outer membrane-bounded periplasmic space [GO:0030288]; lipoprotein localization to outer membrane [GO:0044874]; lipoprotein transport [GO:0042953]
XCC_RS08270	1.58977	7.4751	193.479	1.0877e-08	1.53919e-07	XCC1584	phaF	WP_011036766.1	186		Q8PAA2	Q8PAA2_XANCP	Poly(Hydroxyalcanoate) granule associated protein	phaF XCC1584	xcc:XCC1584;
XCC_RS21665	1.58845	3.59955	89.0505	7.47748e-07	5.35204e-06	XCC4177			75		Q8P398	Q8P398_XANCP	Uncharacterized protein	XCC4177	xcc:XCC4177;
XCC_RS18680	1.58332	5.59817	213.161	6.31518e-09	9.53018e-08	XCC3605		WP_011038689.1	196		Q8P4V1	Y3605_XANCP	Putative NADH dehydrogenase/NAD(P)H nitroreductase XCC3605 (EC 1.-.-.-)	XCC3605	xcc:XCC3605;			oxidoreductase activity [GO:0016491]	oxidoreductase activity [GO:0016491]
XCC_RS10135	1.57577	6.00602	107.444	3.82984e-07	3.0001e-06	XCC1951	flgC	WP_011037115.1	135		Q8P9B4	Q8P9B4_XANCP	Flagellar basal-body rod protein FlgC	flgC XCC1951	xcc:XCC1951;	bacterial-type flagellum-dependent swarming motility [GO:0071978]	bacterial-type flagellum basal body, rod [GO:0030694]; bacterial-type flagellum hook [GO:0009424]	bacterial-type flagellum basal body, rod [GO:0030694]; bacterial-type flagellum hook [GO:0009424]; bacterial-type flagellum-dependent swarming motility [GO:0071978]
XCC_RS13815	1.56919	3.37837	81.7885	1.16829e-06	7.90335e-06	XCC2664		WP_011037794.1	990		Q8P7E7	Q8P7E7_XANCP	Formate dehydrogenase related protein	XCC2664	xcc:XCC2664;	formate metabolic process [GO:0015942]		2 iron, 2 sulfur cluster binding [GO:0051537]; 4 iron, 4 sulfur cluster binding [GO:0051539]; electron transfer activity [GO:0009055]; formate dehydrogenase (NAD+) activity [GO:0008863]; metal ion binding [GO:0046872]; molybdopterin cofactor binding [GO:0043546]; formate metabolic process [GO:0015942]	2 iron, 2 sulfur cluster binding [GO:0051537]; 4 iron, 4 sulfur cluster binding [GO:0051539]; electron transfer activity [GO:0009055]; formate dehydrogenase (NAD+) activity [GO:0008863]; metal ion binding [GO:0046872]; molybdopterin cofactor binding [GO:0043546]
XCC_RS19885	1.56004	5.2853	67.6332	4.0007e-06	2.29093e-05
XCC_RS19530	1.55922	10.7532	75.961	1.71552e-06	1.08407e-05	XCC3771	rpoH	WP_011038853.1	291		H9L4M9	H9L4M9_XANCP	RNA polymerase sigma factor RpoH (RNA polymerase sigma-32 factor)	rpoH XCC3771	xcc:XCC3771;	response to heat [GO:0009408]; transcription initiation from bacterial-type RNA polymerase promoter [GO:0001123]	cytoplasm [GO:0005737]	cytoplasm [GO:0005737]; DNA binding [GO:0003677]; DNA-binding transcription factor activity [GO:0003700]; sigma factor activity [GO:0016987]; response to heat [GO:0009408]; transcription initiation from bacterial-type RNA polymerase promoter [GO:0001123]	DNA binding [GO:0003677]; DNA-binding transcription factor activity [GO:0003700]; sigma factor activity [GO:0016987]
XCC_RS18615	1.55814	5.72128	174.717	1.92228e-08	2.46921e-07	XCC3593	fecI	WP_011038677.1	169		Q8P4W3	Q8P4W3_XANCP	RNA polymerase sigma factor	fecI XCC3593	xcc:XCC3593;	DNA-templated transcription, initiation [GO:0006352]		DNA binding [GO:0003677]; DNA-binding transcription factor activity [GO:0003700]; sigma factor activity [GO:0016987]; DNA-templated transcription, initiation [GO:0006352]	DNA binding [GO:0003677]; DNA-binding transcription factor activity [GO:0003700]; sigma factor activity [GO:0016987]
XCC_RS09105	1.55691	4.18799	113.331	2.06601e-07	1.8014e-06	XCC1745			313		Q8P9V2	Q8P9V2_XANCP	Regucalcin	XCC1745	xcc:XCC1745;	L-ascorbic acid biosynthetic process [GO:0019853]		calcium ion binding [GO:0005509]; gluconolactonase activity [GO:0004341]; L-ascorbic acid biosynthetic process [GO:0019853]	calcium ion binding [GO:0005509]; gluconolactonase activity [GO:0004341]
XCC_RS07910	1.55648	0.941863	16.763	0.00153149	0.00411742
XCC_RS14770	1.55596	6.22238	248.005	2.6864e-09	4.80446e-08	XCC2851		WP_011037976.1	189		Q8P6W4	Q8P6W4_XANCP	YceI domain-containing protein	XCC2851	xcc:XCC2851;
XCC_RS03400	1.55443	0.380591	13.0186	0.00367198	0.00886369	XCC0657			29		Q8PCQ6	Q8PCQ6_XANCP	Uncharacterized protein	XCC0657
XCC_RS19000	1.55109	7.37327	241.585	3.11637e-09	5.46758e-08	XCC3668	wrbA		191		Q8P4N9	Q8P4N9_XANCP	Tryptophan repressor binding protein	wrbA XCC3668	xcc:XCC3668;	oxidation-reduction process [GO:0055114]		electron transfer activity [GO:0009055]; FMN binding [GO:0010181]; oxidation-reduction process [GO:0055114]	electron transfer activity [GO:0009055]; FMN binding [GO:0010181]
XCC_RS19475	1.54665	5.09542	93.5166	5.77371e-07	4.3113e-06			WP_011270037.1	71		A0A3E1KR86	A0A3E1KR86_XANCE	Uncharacterized protein	D0A42_15660
XCC_RS06085	1.54653	5.82135	228.026	4.31935e-09	7.06149e-08	XCC1170	frp	WP_011036367.1	366		Q8PBF2	Q8PBF2_XANCP	Xenobiotic flavin oxidoreductase A	frp XCC1170	xcc:XCC1170;			FMN binding [GO:0010181]; NADP binding [GO:0050661]; NADPH dehydrogenase activity [GO:0003959]	FMN binding [GO:0010181]; NADP binding [GO:0050661]; NADPH dehydrogenase activity [GO:0003959]
XCC_RS07365	1.54278	8.68042	129.489	1.00247e-07	9.83328e-07	XCC1414	fpr	WP_011036605.1	259		Q8PAR4	Q8PAR4_XANCP	Ferredoxin--NADP reductase (EC 1.18.1.2)	fpr XCC1414	xcc:XCC1414;	cellular response to oxidative stress [GO:0034599]; heme catabolic process [GO:0042167]		ferredoxin-NADP+ reductase activity [GO:0004324]; nucleotide binding [GO:0000166]; cellular response to oxidative stress [GO:0034599]; heme catabolic process [GO:0042167]	ferredoxin-NADP+ reductase activity [GO:0004324]; nucleotide binding [GO:0000166]
XCC_RS18975	1.53869	2.64029	48.1438	1.68579e-05	7.93444e-05	XCC3663			150		Q8P4P4	Q8P4P4_XANCP	FAS1 domain-containing protein	XCC3663	xcc:XCC3663;		extracellular space [GO:0005615]	extracellular space [GO:0005615]
XCC_RS17850	1.53615	4.89622	151.45	4.24407e-08	4.81662e-07	XCC3447		WP_011038545.1	288		Q8P594	Q8P594_XANCP	Endo/exonuclease/phosphatase domain-containing protein	XCC3447	xcc:XCC3447;			3'-5'-exoribonuclease activity [GO:0000175]	3'-5'-exoribonuclease activity [GO:0000175]
XCC_RS18095	1.53016	5.48796	215.384	5.95698e-09	9.21704e-08	XCC3494	hslV	WP_011038588.1	183		Q8P551	HSLV_XANCP	ATP-dependent protease subunit HslV (EC 3.4.25.2)	hslV XCC3494	xcc:XCC3494;	proteolysis involved in cellular protein catabolic process [GO:0051603]	HslUV protease complex [GO:0009376]; proteasome core complex [GO:0005839]	HslUV protease complex [GO:0009376]; proteasome core complex [GO:0005839]; metal ion binding [GO:0046872]; threonine-type endopeptidase activity [GO:0004298]; proteolysis involved in cellular protein catabolic process [GO:0051603]	metal ion binding [GO:0046872]; threonine-type endopeptidase activity [GO:0004298]
XCC_RS14305	1.52535	4.14098	81.3319	1.20292e-06	8.09954e-06	XCC2761		WP_011037889.1	179		Q8P753	Q8P753_XANCP	Uncharacterized protein	XCC2761	xcc:XCC2761;
TRINITY_DN167_c0_g1	1.52391	6.31883		2.75683e-05	0.0128284	XCC1741	dapA	WP_011036915.1	302		Q8P9V6	DAPA_XANCP	4-hydroxy-tetrahydrodipicolinate synthase (HTPA synthase) (EC 4.3.3.7)	dapA XCC1741	xcc:XCC1741;	diaminopimelate biosynthetic process [GO:0019877]; lysine biosynthetic process via diaminopimelate [GO:0009089]	cytoplasm [GO:0005737]	cytoplasm [GO:0005737]; 4-hydroxy-tetrahydrodipicolinate synthase activity [GO:0008840]; diaminopimelate biosynthetic process [GO:0019877]; lysine biosynthetic process via diaminopimelate [GO:0009089]	4-hydroxy-tetrahydrodipicolinate synthase activity [GO:0008840]
XCC_RS05620	1.51989	4.46973	111.285	2.27914e-07	1.96342e-06	XCC1087		WP_011036287.1	212		Q8PBN2	Q8PBN2_XANCP	HD domain-containing protein	XCC1087	xcc:XCC1087;			guanosine-3',5'-bis(diphosphate) 3'-diphosphatase activity [GO:0008893]	guanosine-3',5'-bis(diphosphate) 3'-diphosphatase activity [GO:0008893]
XCC_RS18910	1.51957	4.52137	138.478	6.9449e-08	7.29414e-07
XCC_RS01920	1.51769	0.273469	7.54639	0.0179014	0.0360702	XCC0368	pcaG	WP_011035622.1	187		Q8PDH0	Q8PDH0_XANCP	Protocatechuate 3,4-dioxygenase alpha chain	pcaG XCC0368	xcc:XCC0368;	aromatic compound catabolic process [GO:0019439]		ferric iron binding [GO:0008199]; protocatechuate 3,4-dioxygenase activity [GO:0018578]; aromatic compound catabolic process [GO:0019439]	ferric iron binding [GO:0008199]; protocatechuate 3,4-dioxygenase activity [GO:0018578]
XCC_RS04000	1.51654	4.0922	103.765	3.31854e-07	2.66224e-06	XCC0770			274		Q8PCG4	Q8PCG4_XANCP	Uncharacterized protein	XCC0770	xcc:XCC0770;
XCC_RS19590	1.51565	8.18582	135.742	7.74698e-08	7.97995e-07	XCC3782	icd	WP_011038863.1	743		Q8P4C8	Q8P4C8_XANCP	Isocitrate dehydrogenase [NADP] (EC 1.1.1.42) (Oxalosuccinate decarboxylase)	icd XCC3782	xcc:XCC3782;	glyoxylate cycle [GO:0006097]; tricarboxylic acid cycle [GO:0006099]		isocitrate dehydrogenase (NADP+) activity [GO:0004450]; metal ion binding [GO:0046872]; glyoxylate cycle [GO:0006097]; tricarboxylic acid cycle [GO:0006099]	isocitrate dehydrogenase (NADP+) activity [GO:0004450]; metal ion binding [GO:0046872]
XCC_RS07410	1.51257	8.59726	59.6495	7.39586e-06	3.88801e-05	XCC1423	pcp	WP_011036613.1	160		Q8PAQ6	Q8PAQ6_XANCP	Peptidoglycan-associated outer membrane lipoprotein	pcp XCC1423	xcc:XCC1423;		outer membrane [GO:0019867]	outer membrane [GO:0019867]
XCC_RS13370	1.511	3.12111	53.5024	1.00778e-05	5.11116e-05	sX9 sRNA_RF02228
TRINITY_DN58_c0_g3	1.5104	9.26292		8.74412e-14	1.49947e-10	XCC3961			751		Q8P3V8	Q8P3V8_XANCP	Dipeptidyl peptidase IV	XCC3961	xcc:XCC3961;			serine-type peptidase activity [GO:0008236]	serine-type peptidase activity [GO:0008236]
XCC_RS19075	1.50189	2.76931	62.2649	4.73578e-06	2.63397e-05	XCC3682		WP_011038765.1	168		Q8P4M5	Q8P4M5_XANCP	DUF892 domain-containing protein	XCC3682	xcc:XCC3682;
XCC_RS16480	1.49769	5.05506	141.154	6.2525e-08	6.66316e-07	XCC3177	fecA		689		Q8P605	Q8P605_XANCP	TonB-dependent receptor	fecA XCC3177	xcc:XCC3177;	siderophore transmembrane transport [GO:0044718]	intrinsic component of cell outer membrane [GO:0031230]	intrinsic component of cell outer membrane [GO:0031230]; siderophore uptake transmembrane transporter activity [GO:0015344]; siderophore transmembrane transport [GO:0044718]	siderophore uptake transmembrane transporter activity [GO:0015344]
XCC_RS00965	1.49488	5.97805	169.46	2.27825e-08	2.81745e-07	XCC0182		WP_011035439.1	203		Q8PE01	Q8PE01_XANCP	Uncharacterized protein	XCC0182	xcc:XCC0182;
XCC_RS05800	1.49211	9.35863	110.527	2.36469e-07	2.01302e-06	XCC1117	yjdB	WP_011036317.1	551		Q8PBK2	Q8PBK2_XANCP	Inner membrane protein	yjdB XCC1117	xcc:XCC1117;	lipopolysaccharide core region biosynthetic process [GO:0009244]	integral component of membrane [GO:0016021]; plasma membrane [GO:0005886]	integral component of membrane [GO:0016021]; plasma membrane [GO:0005886]; phosphotransferase activity, phosphate group as acceptor [GO:0016776]; sulfuric ester hydrolase activity [GO:0008484]; lipopolysaccharide core region biosynthetic process [GO:0009244]	phosphotransferase activity, phosphate group as acceptor [GO:0016776]; sulfuric ester hydrolase activity [GO:0008484]
XCC_RS17825	1.49052	6.91318	223.819	4.79779e-09	7.72659e-08	XCC3442			287		Q8P599	Q8P599_XANCP	Uncharacterized protein	XCC3442	xcc:XCC3442;
XCC_RS02080	1.48751	4.7959	120.044	1.51336e-07	1.38383e-06	XCC0400			341		Q8PDE0	Q8PDE0_XANCP	IS1404 transposase	XCC0400	xcc:XCC0400;	DNA integration [GO:0015074]		nucleic acid binding [GO:0003676]; DNA integration [GO:0015074]	nucleic acid binding [GO:0003676]
XCC_RS03090	1.48725	8.84715	105.388	3.05379e-07	2.49624e-06	XCC0596			98		Q8PCV6	Q8PCV6_XANCP	Uncharacterized protein	XCC0596	xcc:XCC0596;
XCC_RS06715	1.48642	0.766442	15.1699	0.0021862	0.00562986			WP_011269921.1	77		A0A3E1L153	A0A3E1L153_XANCE	Uncharacterized protein	D0A42_08130
TRINITY_DN58_c0_g1	1.48289	7.74459		1.08376e-07	7.66086e-05	XCC2945	hrpA	WP_011038068.1	1371		Q8P6M2	Q8P6M2_XANCP	ATP dependent RNA helicase	hrpA XCC2945	xcc:XCC2945;	maturation of SSU-rRNA from tricistronic rRNA transcript (SSU-rRNA, 5.8S rRNA, LSU-rRNA) [GO:0000462]; mRNA processing [GO:0006397]		ATP binding [GO:0005524]; RNA binding [GO:0003723]; RNA helicase activity [GO:0003724]; maturation of SSU-rRNA from tricistronic rRNA transcript (SSU-rRNA, 5.8S rRNA, LSU-rRNA) [GO:0000462]; mRNA processing [GO:0006397]	ATP binding [GO:0005524]; RNA binding [GO:0003723]; RNA helicase activity [GO:0003724]
XCC_RS10055	1.4738	8.37764	156.521	3.53826e-08	4.11924e-07	XCC1935	rpoN	WP_011037100.1	467		Q8P9D0	Q8P9D0_XANCP	RNA polymerase sigma-54 factor	rpoN XCC1935	xcc:XCC1935;	DNA-templated transcription, initiation [GO:0006352]		DNA binding [GO:0003677]; DNA-binding transcription activator activity [GO:0001216]; DNA-directed 5'-3' RNA polymerase activity [GO:0003899]; sigma factor activity [GO:0016987]; DNA-templated transcription, initiation [GO:0006352]	DNA binding [GO:0003677]; DNA-binding transcription activator activity [GO:0001216]; DNA-directed 5'-3' RNA polymerase activity [GO:0003899]; sigma factor activity [GO:0016987]
XCC_RS10825	1.47001	4.50105	127.698	1.08151e-07	1.05368e-06	XCC2082	zupT	WP_011037238.1	272		Q8P8Z6	ZUPT_XANCP	Zinc transporter ZupT	zupT XCC2082	xcc:XCC2082;	zinc ion transmembrane transport [GO:0071577]	integral component of membrane [GO:0016021]; membrane [GO:0016020]; plasma membrane [GO:0005886]	integral component of membrane [GO:0016021]; membrane [GO:0016020]; plasma membrane [GO:0005886]; zinc ion transmembrane transporter activity [GO:0005385]; zinc ion transmembrane transport [GO:0071577]	zinc ion transmembrane transporter activity [GO:0005385]
XCC_RS00765	1.46917	2.09183	36.6181	6.10716e-05	0.000240803	XCC0142		WP_011035400.1	304		Q8PE41	Q8PE41_XANCP	SGNH_hydro domain-containing protein	XCC0142	xcc:XCC0142;			hydrolase activity [GO:0016787]	hydrolase activity [GO:0016787]
XCC_RS04875	1.46418	3.83253	86.4092	8.76109e-07	6.14844e-06	XCC0942	cysW	WP_011036156.1	317		Q8PC12	Q8PC12_XANCP	ABC transporter sulfate permease	cysW XCC0942	xcc:XCC0942;		integral component of membrane [GO:0016021]; plasma membrane [GO:0005886]	integral component of membrane [GO:0016021]; plasma membrane [GO:0005886]; ATPase-coupled sulfate transmembrane transporter activity [GO:0015419]	ATPase-coupled sulfate transmembrane transporter activity [GO:0015419]
XCC_RS12030	1.46388	3.76646	73.4019	2.04757e-06	1.26791e-05	XCC2311			116		Q8P8D2	Q8P8D2_XANCP	Uncharacterized protein	XCC2311	xcc:XCC2311;
XCC_RS06855	1.45955	4.56904	130.773	9.49923e-08	9.42498e-07	XCC1314		WP_011036507.1	351		Q8PB12	Q8PB12_XANCP	YkuD domain-containing protein	XCC1314	xcc:XCC1314;	peptidoglycan-protein cross-linking [GO:0018104]		peptidoglycan L,D-transpeptidase activity [GO:0071972]; transferase activity [GO:0016740]; peptidoglycan-protein cross-linking [GO:0018104]	peptidoglycan L,D-transpeptidase activity [GO:0071972]; transferase activity [GO:0016740]
XCC_RS14075	1.45443	2.90185	55.3413	8.53043e-06	4.39348e-05	XCC2716		WP_011037846.1	144		Q8P797	Q8P797_XANCP	Uncharacterized protein	XCC2716	xcc:XCC2716;
XCC_RS16485	1.45148	4.92135	152.086	4.14708e-08	4.73513e-07
XCC_RS04385	1.44728	2.62435	45.4267	2.22852e-05	0.000101245	sX9 sRNA_RF02228
XCC_RS18685	1.44722	6.35848	88.3143	1.04953e-06	7.24767e-06	XCC3606		WP_011038690.1	240		Q8P4V0	Q8P4V0_XANCP	YceI domain-containing protein	XCC3606	xcc:XCC3606;
TRINITY_DN277_c0_g1	1.44491	8.56677		1.2326e-10	1.48233e-07	XCC3467	mrdA	WP_011038564.1	686		Q8P575	Q8P575_XANCP	Peptidoglycan D,D-transpeptidase MrdA (EC 3.4.16.4) (Penicillin-binding protein 2) (PBP-2)	mrdA XCC3467	xcc:XCC3467;	cell wall organization [GO:0071555]; peptidoglycan biosynthetic process [GO:0009252]; regulation of cell shape [GO:0008360]	integral component of plasma membrane [GO:0005887]	integral component of plasma membrane [GO:0005887]; penicillin binding [GO:0008658]; peptidoglycan L,D-transpeptidase activity [GO:0071972]; serine-type D-Ala-D-Ala carboxypeptidase activity [GO:0009002]; cell wall organization [GO:0071555]; peptidoglycan biosynthetic process [GO:0009252]; regulation of cell shape [GO:0008360]	penicillin binding [GO:0008658]; peptidoglycan L,D-transpeptidase activity [GO:0071972]; serine-type D-Ala-D-Ala carboxypeptidase activity [GO:0009002]
XCC_RS20525	1.43968	8.18668	150.7	4.36186e-08	4.92822e-07	XCC3958		WP_011039030.1	150		Q8P3W1	Q8P3W1_XANCP	Uncharacterized protein	XCC3958	xcc:XCC3958;
XCC_RS08290	1.43867	4.68625	106.244	2.9242e-07	2.41316e-06	XCC1588	msrP	WP_011036770.1	322		Q8PA98	MSRP_XANCP	Protein-methionine-sulfoxide reductase catalytic subunit MsrP (EC 1.8.5.-)	msrP XCC1588	xcc:XCC1588;	protein repair [GO:0030091]	periplasmic space [GO:0042597]	periplasmic space [GO:0042597]; metal ion binding [GO:0046872]; molybdopterin cofactor binding [GO:0043546]; oxidoreductase activity, acting on a sulfur group of donors, quinone or similar compound as acceptor [GO:0016672]; protein repair [GO:0030091]	metal ion binding [GO:0046872]; molybdopterin cofactor binding [GO:0043546]; oxidoreductase activity, acting on a sulfur group of donors, quinone or similar compound as acceptor [GO:0016672]
XCC_RS01015	1.43851	5.13473	133.744	8.40179e-08	8.4923e-07	XCC0191	sodC2		165		Q8PDZ3	Q8PDZ3_XANCP	Superoxide dismutase [Cu-Zn] (EC 1.15.1.1)	sodC2 XCC0191	xcc:XCC0191;	removal of superoxide radicals [GO:0019430]		copper ion binding [GO:0005507]; superoxide dismutase activity [GO:0004784]; removal of superoxide radicals [GO:0019430]	copper ion binding [GO:0005507]; superoxide dismutase activity [GO:0004784]
XCC_RS02160	1.43392	2.02329	33.4104	9.24591e-05	0.0003458	XCC0416		WP_011035669.1	252		Q8PDC4	Q8PDC4_XANCP	3-oxoacyl-[ACP] reductase	XCC0416	xcc:XCC0416;			oxidoreductase activity [GO:0016491]	oxidoreductase activity [GO:0016491]
XCC_RS18915	1.433	4.48867	105.175	3.08713e-07	2.50692e-06	XCC3651	msrB	WP_011038734.1	154		Q8P4Q6	Q8P4Q6_XANCP	Peptide methionine sulfoxide reductase MsrB (EC 1.8.4.12) (Peptide-methionine (R)-S-oxide reductase)	msrB XCC3651	xcc:XCC3651;	protein repair [GO:0030091]; response to oxidative stress [GO:0006979]	cytoplasm [GO:0005737]	cytoplasm [GO:0005737]; peptide-methionine (R)-S-oxide reductase activity [GO:0033743]; zinc ion binding [GO:0008270]; protein repair [GO:0030091]; response to oxidative stress [GO:0006979]	peptide-methionine (R)-S-oxide reductase activity [GO:0033743]; zinc ion binding [GO:0008270]
XCC_RS08210	1.43183	4.97892	102.395	3.56308e-07	2.82688e-06	XCC1572			208		Q8PAB3	Q8PAB3_XANCP	Uncharacterized protein	XCC1572	xcc:XCC1572;
XCC_RS17795	1.4303	8.56768	125.747	1.1761e-07	1.12801e-06	XCC3436		WP_011038534.1	603		Q8P5A5	Q8P5A5_XANCP	Histidine kinase (EC 2.7.13.3)	XCC3436	xcc:XCC3436;	osmosensory signaling via phosphorelay pathway [GO:0007234]	integral component of membrane [GO:0016021]	integral component of membrane [GO:0016021]; phosphorelay response regulator activity [GO:0000156]; phosphorelay sensor kinase activity [GO:0000155]; protein kinase activator activity [GO:0030295]; osmosensory signaling via phosphorelay pathway [GO:0007234]	phosphorelay response regulator activity [GO:0000156]; phosphorelay sensor kinase activity [GO:0000155]; protein kinase activator activity [GO:0030295]
XCC_RS00150	1.42482	7.67552	156.5	3.54086e-08	4.11924e-07	XCC0029	yahK	WP_011035287.1	352		Q8PEF1	Q8PEF1_XANCP	Alcohol dehydrogenase	yahK XCC0029	xcc:XCC0029;			oxidoreductase activity, acting on the CH-OH group of donors, NAD or NADP as acceptor [GO:0016616]; zinc ion binding [GO:0008270]	oxidoreductase activity, acting on the CH-OH group of donors, NAD or NADP as acceptor [GO:0016616]; zinc ion binding [GO:0008270]
XCC_RS00430	1.42448	1.90945	29.7964	0.00015324	0.00053744	XCC0082	trxA	WP_011035340.1	110		Q8PE99	Q8PE99_XANCP	Thioredoxin	trxA XCC0082	xcc:XCC0082;
XCC_RS07370	1.4219	5.59238	161.454	2.97999e-08	3.55294e-07	XCC1415	msbA		641		Q8PAR3	Q8PAR3_XANCP	ABC transporter ATP-binding protein	msbA XCC1415	xcc:XCC1415;	transmembrane transport [GO:0055085]	integral component of membrane [GO:0016021]	integral component of membrane [GO:0016021]; ATP binding [GO:0005524]; ATPase activity [GO:0016887]; ATPase-coupled transmembrane transporter activity [GO:0042626]; transmembrane transport [GO:0055085]	ATPase activity [GO:0016887]; ATPase-coupled transmembrane transporter activity [GO:0042626]; ATP binding [GO:0005524]
XCC_RS21510	1.4167	4.65968	43.6205	3.24853e-05	0.000139787
XCC_RS20850	1.41573	4.75543	132.216	8.94655e-08	8.91762e-07	XCC4021		WP_011039092.1	93		Q8P3P8	Q8P3P8_XANCP	Uncharacterized protein	XCC4021	xcc:XCC4021;
XCC_RS11355	1.41428	6.2983	176.854	1.79643e-08	2.32834e-07	XCC2179		WP_011037325.1	1032		Q8P8R0	Q8P8R0_XANCP	Two-component system sensor protein	XCC2179	xcc:XCC2179;		integral component of membrane [GO:0016021]	integral component of membrane [GO:0016021]; phosphorelay sensor kinase activity [GO:0000155]; protein dimerization activity [GO:0046983]	phosphorelay sensor kinase activity [GO:0000155]; protein dimerization activity [GO:0046983]
XCC_RS14130	1.41091	6.13368	171.17	2.15457e-08	2.71922e-07	XCC2727	yagR	WP_011037857.1	735		Q8P786	Q8P786_XANCP	Oxidoreductase	yagR XCC2727	xcc:XCC2727;			oxidoreductase activity [GO:0016491]	oxidoreductase activity [GO:0016491]
XCC_RS00365	1.40877	1.49234	22.9686	0.000457005	0.00141495	XCC0069		WP_011035327.1	208		Q8PEB2	Q8PEB2_XANCP	RibD_C domain-containing protein	XCC0069	xcc:XCC0069;	riboflavin biosynthetic process [GO:0009231]		5-amino-6-(5-phosphoribosylamino)uracil reductase activity [GO:0008703]; riboflavin biosynthetic process [GO:0009231]	5-amino-6-(5-phosphoribosylamino)uracil reductase activity [GO:0008703]
XCC_RS04870	1.40789	4.151	67.8628	3.06125e-06	1.79272e-05	XCC0941	cysU	WP_011036155.1	286		Q8PC13	Q8PC13_XANCP	Sulfate transport system permease protein CysT	cysU XCC0941	xcc:XCC0941;		integral component of membrane [GO:0016021]; plasma membrane [GO:0005886]	integral component of membrane [GO:0016021]; plasma membrane [GO:0005886]; ATPase-coupled sulfate transmembrane transporter activity [GO:0015419]	ATPase-coupled sulfate transmembrane transporter activity [GO:0015419]
XCC_RS02120	1.4074	5.46102	190.948	1.17088e-08	1.63017e-07	XCC0408	glgA		474		Q8PDD2	GLGA_XANCP	Glycogen synthase (EC 2.4.1.21) (Starch [bacterial glycogen] synthase)	glgA XCC0408	xcc:XCC0408;	glycogen biosynthetic process [GO:0005978]		alpha-1,4-glucan synthase activity [GO:0033201]; glycogen (starch) synthase activity [GO:0004373]; starch synthase activity [GO:0009011]; glycogen biosynthetic process [GO:0005978]	alpha-1,4-glucan synthase activity [GO:0033201]; glycogen (starch) synthase activity [GO:0004373]; starch synthase activity [GO:0009011]
XCC_RS04290	1.4064	4.46454	100.985	3.83702e-07	3.0001e-06	XCC0828	msrA	WP_011036064.1	216		Q8PCA6	MSRA_XANCP	Peptide methionine sulfoxide reductase MsrA (Protein-methionine-S-oxide reductase) (EC 1.8.4.11) (Peptide-methionine (S)-S-oxide reductase) (Peptide Met(O) reductase)	msrA pms XCC0828	xcc:XCC0828;	cellular protein modification process [GO:0006464]; cellular response to oxidative stress [GO:0034599]	cytoplasm [GO:0005737]	cytoplasm [GO:0005737]; L-methionine-(S)-S-oxide reductase activity [GO:0036456]; peptide-methionine (S)-S-oxide reductase activity [GO:0008113]; cellular protein modification process [GO:0006464]; cellular response to oxidative stress [GO:0034599]	L-methionine-(S)-S-oxide reductase activity [GO:0036456]; peptide-methionine (S)-S-oxide reductase activity [GO:0008113]
XCC_RS20550	1.40304	5.9904	157.983	3.36096e-08	3.96336e-07	XCC3962	gst	WP_011039034.1	229		Q8P3V7	Q8P3V7_XANCP	Glutathione S-transferase	gst XCC3962	xcc:XCC3962;	glutathione metabolic process [GO:0006749]		transferase activity [GO:0016740]; glutathione metabolic process [GO:0006749]	transferase activity [GO:0016740]
XCC_RS09685	1.40227	8.23222	110.306	2.39029e-07	2.0308e-06	XCC1860	rpfA	WP_011037030.1	922		Q8P9K3	Q8P9K3_XANCP	Aconitate hydratase (Aconitase) (EC 4.2.1.3)	rpfA XCC1860	xcc:XCC1860;	citrate metabolic process [GO:0006101]; tricarboxylic acid cycle [GO:0006099]	cytosol [GO:0005829]	cytosol [GO:0005829]; 4 iron, 4 sulfur cluster binding [GO:0051539]; aconitate hydratase activity [GO:0003994]; citrate dehydratase activity [GO:0047780]; metal ion binding [GO:0046872]; citrate metabolic process [GO:0006101]; tricarboxylic acid cycle [GO:0006099]	4 iron, 4 sulfur cluster binding [GO:0051539]; aconitate hydratase activity [GO:0003994]; citrate dehydratase activity [GO:0047780]; metal ion binding [GO:0046872]
XCC_RS02935	1.4008	0.534899	10.5481	0.00710665	0.0158268	XCC0567	ycfV		239		Q8PCY3	Q8PCY3_XANCP	ABC transporter ATP-binding protein	ycfV XCC0567	xcc:XCC0567;	transmembrane transport [GO:0055085]	plasma membrane [GO:0005886]	plasma membrane [GO:0005886]; ATP binding [GO:0005524]; ATPase activity [GO:0016887]; transmembrane transporter activity [GO:0022857]; transmembrane transport [GO:0055085]	ATPase activity [GO:0016887]; ATP binding [GO:0005524]; transmembrane transporter activity [GO:0022857]
XCC_RS18650	1.39747	5.0658	150.136	4.45301e-08	5.01806e-07	XCC3599	glnE	WP_011038683.1	937		Q8P4V7	GLNE_XANCP	Bifunctional glutamine synthetase adenylyltransferase/adenylyl-removing enzyme (ATP:glutamine synthetase adenylyltransferase) (ATase) [Includes: Glutamine synthetase adenylyl-L-tyrosine phosphorylase (EC 2.7.7.89) (Adenylyl removase) (AR) (AT-N); Glutamine synthetase adenylyl transferase (EC 2.7.7.42) (Adenylyl transferase) (AT) (AT-C)]	glnE XCC3599	xcc:XCC3599;	metabolic process [GO:0008152]; regulation of glutamine family amino acid metabolic process [GO:0000820]	cytosol [GO:0005829]	cytosol [GO:0005829]; [glutamate-ammonia-ligase] adenylyltransferase activity [GO:0008882]; [glutamine synthetase]-adenylyl-L-tyrosine phosphorylase [GO:0047388]; ATP binding [GO:0005524]; magnesium ion binding [GO:0000287]; metabolic process [GO:0008152]; regulation of glutamine family amino acid metabolic process [GO:0000820]	[glutamate-ammonia-ligase] adenylyltransferase activity [GO:0008882]; [glutamine synthetase]-adenylyl-L-tyrosine phosphorylase [GO:0047388]; ATP binding [GO:0005524]; magnesium ion binding [GO:0000287]
XCC_RS02485	1.39627	0.976926	13.2218	0.00348927	0.0084939
XCC_RS17170	1.39261	4.93226	121.925	1.39097e-07	1.29106e-06	XCC3312	hppA	WP_011038412.1	675		Q8P5M6	HPPA_XANCP	K(+)-insensitive pyrophosphate-energized proton pump (EC 7.1.3.1) (Membrane-bound proton-translocating pyrophosphatase) (Pyrophosphate-energized inorganic pyrophosphatase) (H(+)-PPase)	hppA XCC3312	xcc:XCC3312;		integral component of plasma membrane [GO:0005887]	integral component of plasma membrane [GO:0005887]; inorganic diphosphatase activity [GO:0004427]; magnesium ion binding [GO:0000287]; pyrophosphate hydrolysis-driven proton transmembrane transporter activity [GO:0009678]	inorganic diphosphatase activity [GO:0004427]; magnesium ion binding [GO:0000287]; pyrophosphate hydrolysis-driven proton transmembrane transporter activity [GO:0009678]
XCC_RS13975	1.39186	6.93137	208.751	7.10301e-09	1.05712e-07	XCC2697		WP_011037827.1	180		Q8P7B4	Q8P7B4_XANCP	N-acetyltransferase domain-containing protein	XCC2697	xcc:XCC2697;			N-acetyltransferase activity [GO:0008080]	N-acetyltransferase activity [GO:0008080]
XCC_RS01645	1.39133	5.97885	144.556	5.4856e-08	5.97875e-07	XCC0318	metE	WP_011035573.1	343		Q8PDL7	Q8PDL7_XANCP	5-methyltetrahydropteroyltriglutamate-homocysteine methyltransferase	metE XCC0318	xcc:XCC0318;	methionine biosynthetic process [GO:0009086]; methylation [GO:0032259]		5-methyltetrahydropteroyltriglutamate-homocysteine S-methyltransferase activity [GO:0003871]; zinc ion binding [GO:0008270]; methionine biosynthetic process [GO:0009086]; methylation [GO:0032259]	5-methyltetrahydropteroyltriglutamate-homocysteine S-methyltransferase activity [GO:0003871]; zinc ion binding [GO:0008270]
XCC_RS13400	1.38812	5.88622	180.467	1.60496e-08	2.13139e-07	XCC2579		WP_011037709.1	456		Q8P7N2	Q8P7N2_XANCP	Reductase	XCC2579	xcc:XCC2579;	cell redox homeostasis [GO:0045454]; cellular response to oxidative stress [GO:0034599]; glutathione metabolic process [GO:0006749]	cytosol [GO:0005829]	cytosol [GO:0005829]; flavin adenine dinucleotide binding [GO:0050660]; glutathione-disulfide reductase activity [GO:0004362]; NADP binding [GO:0050661]; cell redox homeostasis [GO:0045454]; cellular response to oxidative stress [GO:0034599]; glutathione metabolic process [GO:0006749]	flavin adenine dinucleotide binding [GO:0050660]; glutathione-disulfide reductase activity [GO:0004362]; NADP binding [GO:0050661]
TRINITY_DN376_c0_g2	1.38705	8.54928		1.46115e-09	1.50659e-06	XCC1363	lpxD	WP_011036555.1	337		Q8PAW3	LPXD_XANCP	UDP-3-O-acylglucosamine N-acyltransferase (EC 2.3.1.-)	lpxD XCC1363	xcc:XCC1363;	lipid A biosynthetic process [GO:0009245]		N-acyltransferase activity [GO:0016410]; lipid A biosynthetic process [GO:0009245]	N-acyltransferase activity [GO:0016410]
XCC_RS12010	1.38384	4.1132	82.0792	1.14684e-06	7.78263e-06	XCC2307	lig3	WP_011037451.1	849		Q8P8D5	Q8P8D5_XANCP	3'-phosphoesterase (EC 6.5.1.1) (DNA repair polymerase) (NHEJ DNA polymerase) (Polydeoxyribonucleotide synthase [ATP]) (Polymerase/primase)	lig3 XCC2307	xcc:XCC2307;	DNA recombination [GO:0006310]; DNA repair [GO:0006281]		ATP binding [GO:0005524]; DNA binding [GO:0003677]; DNA ligase (ATP) activity [GO:0003910]; DNA-directed DNA polymerase activity [GO:0003887]; exonuclease activity [GO:0004527]; DNA recombination [GO:0006310]; DNA repair [GO:0006281]	ATP binding [GO:0005524]; DNA binding [GO:0003677]; DNA-directed DNA polymerase activity [GO:0003887]; DNA ligase (ATP) activity [GO:0003910]; exonuclease activity [GO:0004527]
TRINITY_DN4240_c0_g1	1.38121	8.27431		5.70144e-09	5.07653e-06	XCC4016			801		Q8P3Q3	Q8P3Q3_XANCP	Dipeptidyl-peptidase	XCC4016	xcc:XCC4016;			serine-type peptidase activity [GO:0008236]	serine-type peptidase activity [GO:0008236]
XCC_RS20185	1.36152	8.02936	148.391	4.7494e-08	5.2831e-07	XCC3897		WP_011038972.1	259		Q8P419	Q8P419_XANCP	Histone H1	XCC3897	xcc:XCC3897;
XCC_RS16775	1.36136	3.94573	55.4028	8.48367e-06	4.38509e-05	XCC3234		WP_011038337.1	216		Q8P5V1	Q8P5V1_XANCP	Uncharacterized protein	XCC3234	xcc:XCC3234;
XCC_RS06865	1.36129	8.07907	140.612	6.38609e-08	6.78876e-07	XCC1316	araJ		392		Q8PB10	Q8PB10_XANCP	MFS transporter	araJ XCC1316	xcc:XCC1316;		integral component of membrane [GO:0016021]	integral component of membrane [GO:0016021]; transmembrane transporter activity [GO:0022857]	transmembrane transporter activity [GO:0022857]
XCC_RS17025	1.35603	3.66089	70.1305	2.58792e-06	1.54062e-05	XCC3284			348		Q8P5Q2	Q8P5Q2_XANCP	Uncharacterized protein	XCC3284	xcc:XCC3284;
XCC_RS04035	1.35431	3.26677	67.5694	3.12962e-06	1.82533e-05	XCC0777	ftsE	WP_011036013.1	200		Q8PCF7	Q8PCF7_XANCP	ABC transporter ATP-binding protein	ftsE XCC0777	xcc:XCC0777;			ATP binding [GO:0005524]; ATPase activity [GO:0016887]	ATPase activity [GO:0016887]; ATP binding [GO:0005524]
XCC_RS01410	1.3521	5.86371	106.061	2.95141e-07	2.43097e-06	XCC0269		WP_011035524.1	267		Q8PDR6	Q8PDR6_XANCP	Oxidoreductase	XCC0269	xcc:XCC0269;			oxidoreductase activity [GO:0016491]	oxidoreductase activity [GO:0016491]
XCC_RS19195	1.34691	4.2867	95.4117	5.19096e-07	3.93056e-06	XCC3706		WP_011038789.1	75		Q8P4K1	Q8P4K1_XANCP	Uncharacterized protein	XCC3706	xcc:XCC3706;
XCC_RS19625	1.34546	6.4918	148.135	4.79472e-08	5.31697e-07	XCC3789	acrA	WP_011038870.1	1046		Q8P4C1	Q8P4C1_XANCP	Acriflavin resistance protein	acrA XCC3789	xcc:XCC3789;		integral component of membrane [GO:0016021]	integral component of membrane [GO:0016021]; transmembrane transporter activity [GO:0022857]	transmembrane transporter activity [GO:0022857]
XCC_RS18675	1.34277	4.28921	59.7307	5.83462e-06	3.15172e-05	XCC3604		WP_011038688.1	315		Q8P4V2	Q8P4V2_XANCP	Uncharacterized protein	XCC3604	xcc:XCC3604;
XCC_RS20625	1.33985	7.48155	177.458	1.76266e-08	2.29146e-07	XCC3976	yadG	WP_011039048.1	332		Q8P3U2	Q8P3U2_XANCP	ABC transporter ATP-binding protein	yadG XCC3976	xcc:XCC3976;			ATP binding [GO:0005524]; ATPase activity [GO:0016887]	ATPase activity [GO:0016887]; ATP binding [GO:0005524]
TRINITY_DN1565_c0_g1	1.33743	7.95303		3.0693e-07	0.000201575	XCC3560			154		Q8P4Y8	Q8P4Y8_XANCP	VOC domain-containing protein	XCC3560	xcc:XCC3560;
XCC_RS15280	1.33528	7.21879	188.155	1.27146e-08	1.74764e-07	XCC2949		WP_011038072.1	134		Q8P6L8	Q8P6L8_XANCP	Response regulator	XCC2949	xcc:XCC2949;	phosphorelay signal transduction system [GO:0000160]		phosphorelay signal transduction system [GO:0000160]
TRINITY_DN203_c0_g1	1.33315	10.6649		1.67279e-13	2.76611e-10	XCC1583		WP_011036765.1	333		Q8PAA3	Q8PAA3_XANCP	Mrr_cat domain-containing protein	XCC1583	xcc:XCC1583;	DNA restriction-modification system [GO:0009307]		DNA binding [GO:0003677]; endonuclease activity [GO:0004519]; DNA restriction-modification system [GO:0009307]	DNA binding [GO:0003677]; endonuclease activity [GO:0004519]
XCC_RS06125	1.32713	2.84083	40.8566	3.6796e-05	0.000154486	XCC1178	xylB		536		Q8PBE4	Q8PBE4_XANCP	Xylosidase/arabinosidase	xylB XCC1178	xcc:XCC1178;	carbohydrate metabolic process [GO:0005975]		hydrolase activity, hydrolyzing O-glycosyl compounds [GO:0004553]; carbohydrate metabolic process [GO:0005975]	hydrolase activity, hydrolyzing O-glycosyl compounds [GO:0004553]
XCC_RS22170	1.32493	4.55119	58.5255	6.46036e-06	3.43809e-05
XCC_RS20835	1.32396	2.34592	36.94	5.8674e-05	0.000232754	XCC4018		WP_011039089.1	189		Q8P3Q1	Q8P3Q1_XANCP	Uncharacterized protein	XCC4018	xcc:XCC4018;		integral component of membrane [GO:0016021]	integral component of membrane [GO:0016021]
XCC_RS15940	1.32156	3.72926	76.0125	1.70951e-06	1.08185e-05	XCC3073			247		Q8P697	Q8P697_XANCP	Glutathione transferase	XCC3073	xcc:XCC3073;	glutathione metabolic process [GO:0006749]		glutathione transferase activity [GO:0004364]; glutathione metabolic process [GO:0006749]	glutathione transferase activity [GO:0004364]
XCC_RS02125	1.31977	3.96215	80.6627	1.25588e-06	8.39064e-06	XCC0409	glgB2		729		Q8PDD1	GLGB2_XANCP	1,4-alpha-glucan branching enzyme GlgB 2 (EC 2.4.1.18) (1,4-alpha-D-glucan:1,4-alpha-D-glucan 6-glucosyl-transferase 2) (Alpha-(1->4)-glucan branching enzyme 2) (Glycogen branching enzyme 2) (BE 2)	glgB2 XCC0409	xcc:XCC0409;	carbohydrate metabolic process [GO:0005975]; glycogen biosynthetic process [GO:0005978]	cytoplasm [GO:0005737]; cytosol [GO:0005829]	cytoplasm [GO:0005737]; cytosol [GO:0005829]; 1,4-alpha-glucan branching enzyme activity [GO:0003844]; 1,4-alpha-glucan branching enzyme activity (using a glucosylated glycogenin as primer for glycogen synthesis) [GO:0102752]; cation binding [GO:0043169]; hydrolase activity, hydrolyzing O-glycosyl compounds [GO:0004553]; carbohydrate metabolic process [GO:0005975]; glycogen biosynthetic process […	1,4-alpha-glucan branching enzyme activity [GO:0003844]; 1,4-alpha-glucan branching enzyme activity (using a glucosylated glycogenin as primer for glycogen synthesis) [GO:0102752]; cation binding [GO:0043169]; hydrolase activity, hydrolyzing O-glycosyl compounds [GO:0004553]
XCC_RS01010	1.31938	3.87677	47.8169	1.74216e-05	8.16412e-05	XCC0190	yojM		159		Q8PDZ4	Q8PDZ4_XANCP	Superoxide dismutase [Cu-Zn] (EC 1.15.1.1)	yojM XCC0190	xcc:XCC0190;	removal of superoxide radicals [GO:0019430]		copper ion binding [GO:0005507]; superoxide dismutase activity [GO:0004784]; removal of superoxide radicals [GO:0019430]	copper ion binding [GO:0005507]; superoxide dismutase activity [GO:0004784]
XCC_RS15785	1.31618	6.85798	154.538	3.79654e-08	4.35795e-07	XCC3043	bfeA	WP_011038158.1	793		Q8P6C7	Q8P6C7_XANCP	Ferric enterobactin receptor	bfeA XCC3043	xcc:XCC3043;		cell outer membrane [GO:0009279]	cell outer membrane [GO:0009279]
TRINITY_DN25_c0_g3	1.31549	8.2672		3.41747e-08	2.59394e-05	XCC3493	hslU	WP_011038587.1	455		Q8P552	HSLU_XANCP	ATP-dependent protease ATPase subunit HslU (Unfoldase HslU)	hslU XCC3493	xcc:XCC3493;	protein unfolding [GO:0043335]	HslUV protease complex [GO:0009376]	HslUV protease complex [GO:0009376]; ATP binding [GO:0005524]; ATPase activity [GO:0016887]; peptidase activity [GO:0008233]; protein unfolding [GO:0043335]	ATPase activity [GO:0016887]; ATP binding [GO:0005524]; peptidase activity [GO:0008233]
XCC_RS12385	1.31484	6.04473	159.591	3.17774e-08	3.7679e-07	XCC2381		WP_011037523.1	498		Q8P865	Q8P865_XANCP	L-lysine 6-aminotransferase	XCC2381	xcc:XCC2381;	gamma-aminobutyric acid catabolic process [GO:0009450]	cytosol [GO:0005829]	cytosol [GO:0005829]; 4-aminobutyrate transaminase activity [GO:0003867]; pyridoxal phosphate binding [GO:0030170]; gamma-aminobutyric acid catabolic process [GO:0009450]	4-aminobutyrate transaminase activity [GO:0003867]; pyridoxal phosphate binding [GO:0030170]
XCC_RS11425	1.31045	4.63891	52.3766	1.11872e-05	5.56908e-05	XCC2192		WP_011037338.1	101		Q8P8P7	Q8P8P7_XANCP	LapA_dom domain-containing protein	XCC2192	xcc:XCC2192;		integral component of plasma membrane [GO:0005887]	integral component of plasma membrane [GO:0005887]
XCC_RS13750	1.30986	7.8003	117.158	1.72661e-07	1.53651e-06	XCC2651		WP_011037781.1	401		Q8P7G0	Q8P7G0_XANCP	Uncharacterized protein	XCC2651	xcc:XCC2651;
XCC_RS13860	1.30858	3.13041	48.1209	1.68968e-05	7.94406e-05	XCC2675		WP_011037805.1	196		Q8P7D6	Q8P7D6_XANCP	Uncharacterized protein	XCC2675	xcc:XCC2675;
XCC_RS11135	1.3069	8.27892	114.855	1.9222e-07	1.69657e-06	XCC2133		WP_011037285.1	290		Q8P8V0	Q8P8V0_XANCP	GCV_T domain-containing protein	XCC2133	xcc:XCC2133;	iron-sulfur cluster assembly [GO:0016226]		iron-sulfur cluster assembly [GO:0016226]
XCC_RS21060	1.29859	4.07902	78.8721	1.41153e-06	9.14742e-06	XCC4063		WP_011039132.1	196		Q8P3K8	Q8P3K8_XANCP	Cytochrome C biogenesis protein	XCC4063	xcc:XCC4063;			antioxidant activity [GO:0016209]; oxidoreductase activity [GO:0016491]	antioxidant activity [GO:0016209]; oxidoreductase activity [GO:0016491]
XCC_RS13835	1.29571	0.571793	10.9761	0.00630262	0.0143094	XCC2669		WP_011037799.1	93		Q8P7E2	Q8P7E2_XANCP	Extracellular serine protease	XCC2669	xcc:XCC2669;			serine-type endopeptidase activity [GO:0004252]	serine-type endopeptidase activity [GO:0004252]
TRINITY_DN491_c0_g2	1.29244	8.8816		2.01177e-09	2.02491e-06	XCC1591	aroA	WP_011036773.1	438		Q8PA95	AROA_XANCP	3-phosphoshikimate 1-carboxyvinyltransferase (EC 2.5.1.19) (5-enolpyruvylshikimate-3-phosphate synthase) (EPSP synthase) (EPSPS)	aroA XCC1591	xcc:XCC1591;	aromatic amino acid family biosynthetic process [GO:0009073]; chorismate biosynthetic process [GO:0009423]	cytoplasm [GO:0005737]	cytoplasm [GO:0005737]; 3-phosphoshikimate 1-carboxyvinyltransferase activity [GO:0003866]; aromatic amino acid family biosynthetic process [GO:0009073]; chorismate biosynthetic process [GO:0009423]	3-phosphoshikimate 1-carboxyvinyltransferase activity [GO:0003866]
XCC_RS12220	1.29184	2.07822	18.2904	0.00111005	0.00310804	XCC2349		WP_011037492.1	437		Q8P894	Q8P894_XANCP	DAO domain-containing protein	XCC2349	xcc:XCC2349;		cytoplasm [GO:0005737]	cytoplasm [GO:0005737]; oxidoreductase activity [GO:0016491]	oxidoreductase activity [GO:0016491]
XCC_RS09270	1.2918	3.56342	69.0423	2.80347e-06	1.65298e-05	XCC1779	regR	WP_011036952.1	191		Q8P9R9	Q8P9R9_XANCP	Two-component system regulatory protein	regR XCC1779	xcc:XCC1779;	phosphorelay signal transduction system [GO:0000160]		sequence-specific DNA binding [GO:0043565]; phosphorelay signal transduction system [GO:0000160]	sequence-specific DNA binding [GO:0043565]
XCC_RS13925	1.28893	4.84253	96.9544	4.76694e-07	3.67558e-06	XCC2687		WP_011037817.1	363		Q8P7C4	Q8P7C4_XANCP	Uncharacterized protein	XCC2687	xcc:XCC2687;
XCC_RS03560	1.28891	10.3722	53.9681	9.6569e-06	4.91857e-05	XCC0689		WP_011035929.1	174		Q8PCN5	Q8PCN5_XANCP	Uncharacterized protein	XCC0689	xcc:XCC0689;
XCC_RS20540	1.28433	3.15097	50.8022	1.29873e-05	6.29271e-05	XCC3960		WP_011039032.1	181		Q8P3V9	Q8P3V9_XANCP	Uncharacterized protein	XCC3960	xcc:XCC3960;		integral component of membrane [GO:0016021]	integral component of membrane [GO:0016021]
XCC_RS13335	1.28233	6.26872	119.724	1.53543e-07	1.40044e-06	XCC2566		WP_011037696.1	220		Q8P7P5	Q8P7P5_XANCP	Carboxymethylenebutenolidase	XCC2566	xcc:XCC2566;			hydrolase activity [GO:0016787]	hydrolase activity [GO:0016787]
XCC_RS22065	1.27505	2.79242	45.6411	2.1789e-05	9.93047e-05	XCC1317		WP_011036510.1	58		Q8PB09	Q8PB09_XANCP	Uncharacterized protein	XCC1317	xcc:XCC1317;
XCC_RS06270	1.2725	2.76849	38.7266	4.72074e-05	0.000193309	XCC1206		WP_011036403.1	204		Q8PBB6	Q8PBB6_XANCP	Uncharacterized protein	XCC1206	xcc:XCC1206;
TRINITY_DN262_c0_g2	1.27006	7.14146		2.25613e-05	0.0108179	XCC0166			395		Q8PE17	Q8PE17_XANCP	Aminotran_5 domain-containing protein	XCC0166	xcc:XCC0166;			catalytic activity [GO:0003824]	catalytic activity [GO:0003824]
XCC_RS21220	1.26844	8.61637	105.112	3.09711e-07	2.50692e-06	XCC4094			307		Q8P3H7	Q8P3H7_XANCP	Ysc84 domain-containing protein	XCC4094	xcc:XCC4094;	regulation of ruffle assembly [GO:1900027]	ruffle membrane [GO:0032587]	ruffle membrane [GO:0032587]; phosphatidylinositol binding [GO:0035091]; regulation of ruffle assembly [GO:1900027]	phosphatidylinositol binding [GO:0035091]
XCC_RS09520	1.26395	5.87918	74.8078	1.8567e-06	1.16138e-05	XCC1827		WP_011036997.1	97		Q8P9M6	Q8P9M6_XANCP	Uncharacterized protein	XCC1827	xcc:XCC1827;
XCC_RS00900	1.263	3.30324	52.4676	1.10924e-05	5.52825e-05	XCC0169		WP_011035426.1	90		Q8PE14	Q8PE14_XANCP	Uncharacterized protein	XCC0169	xcc:XCC0169;
XCC_RS04960	1.26077	0.920745	9.77304	0.00889251	0.0192865	XCC0958		WP_011036172.1	182		Q8PBZ8	Q8PBZ8_XANCP	acidPPc domain-containing protein	XCC0958	xcc:XCC0958;		integral component of membrane [GO:0016021]	integral component of membrane [GO:0016021]
XCC_RS21065	1.25827	3.91928	72.1961	2.22977e-06	1.35354e-05			WP_011270084.1	67		A0A3E1KLY4	A0A3E1KLY4_XANCE	Uncharacterized protein	D0A42_18610
XCC_RS01115	1.25726	7.62627	135.604	7.79042e-08	8.00559e-07	XCC0211			104		Q8PDX3	Q8PDX3_XANCP	Uncharacterized protein	XCC0211	xcc:XCC0211;
XCC_RS21150	1.25354	6.25061	78.5564	1.44126e-06	9.32607e-06	XCC4080			539		Q8P3J1	Q8P3J1_XANCP	Polyvinylalcohol dehydrogenase	XCC4080	xcc:XCC4080;
XCC_RS19520	1.25301	6.39397	140.323	6.45856e-08	6.83214e-07	XCC3769	ndh	WP_011038851.1	428		Q8P4D9	Q8P4D9_XANCP	NADH dehydrogenase	ndh XCC3769	xcc:XCC3769;		integral component of membrane [GO:0016021]	integral component of membrane [GO:0016021]; oxidoreductase activity [GO:0016491]	oxidoreductase activity [GO:0016491]
TRINITY_DN496_c0_g1	1.24762	7.13224		3.3866e-05	0.0155249	XCC0177	cls	WP_011035434.1	660		Q8PE06	Q8PE06_XANCP	Cardiolipin synthase	cls XCC0177	xcc:XCC0177;	cardiolipin biosynthetic process [GO:0032049]		catalytic activity [GO:0003824]; cardiolipin biosynthetic process [GO:0032049]	catalytic activity [GO:0003824]
XCC_RS18315	1.24742	2.21605	28.2989	0.000191487	0.00065644	XCC3536		WP_011038628.1	74		Q8P512	Q8P512_XANCP	Uncharacterized protein	XCC3536	xcc:XCC3536;
XCC_RS01585	1.24568	3.30298	56.1555	7.93522e-06	4.13628e-05	XCC0306	cobB	WP_011035561.1	293		Q8PDM9	NPD_XANCP	NAD-dependent protein deacetylase (EC 2.3.1.286) (Regulatory protein SIR2 homolog)	cobB XCC0306	xcc:XCC0306;		cytoplasm [GO:0005737]	cytoplasm [GO:0005737]; NAD+ binding [GO:0070403]; NAD-dependent protein deacetylase activity [GO:0034979]; transferase activity [GO:0016740]; zinc ion binding [GO:0008270]	NAD+ binding [GO:0070403]; NAD-dependent protein deacetylase activity [GO:0034979]; transferase activity [GO:0016740]; zinc ion binding [GO:0008270]
XCC_RS02150	1.24369	4.53978	95.3246	5.21619e-07	3.94275e-06	XCC0414	glgX	WP_011035667.1	720		Q8PDC6	Q8PDC6_XANCP	Glycogen debranching enzyme	glgX XCC0414	xcc:XCC0414;	glycogen catabolic process [GO:0005980]		glycogen debranching enzyme activity [GO:0004133]; hydrolase activity, hydrolyzing O-glycosyl compounds [GO:0004553]; glycogen catabolic process [GO:0005980]	glycogen debranching enzyme activity [GO:0004133]; hydrolase activity, hydrolyzing O-glycosyl compounds [GO:0004553]
XCC_RS21630	1.2345	5.67487	142.122	6.0222e-08	6.43361e-07	XCC4171		WP_011039235.1	766		Q8P3A5	Q8P3A5_XANCP	Uncharacterized protein	XCC4171	xcc:XCC4171;	transmembrane transport [GO:0055085]	integral component of membrane [GO:0016021]; plasma membrane [GO:0005886]	integral component of membrane [GO:0016021]; plasma membrane [GO:0005886]; transmembrane transporter activity [GO:0022857]; transmembrane transport [GO:0055085]	transmembrane transporter activity [GO:0022857]
XCC_RS18130	1.2337	8.40422	109.492	2.48739e-07	2.10414e-06	XCC3502	ptrB		692		Q8P545	Q8P545_XANCP	Protease II	ptrB XCC3502	xcc:XCC3502;			serine-type endopeptidase activity [GO:0004252]	serine-type endopeptidase activity [GO:0004252]
XCC_RS04295	1.23077	5.72491	130.711	9.52366e-08	9.42755e-07	XCC0829		WP_011036065.1	189		Q8PCA5	Q8PCA5_XANCP	DJ-1_PfpI domain-containing protein	XCC0829	xcc:XCC0829;
XCC_RS07515	1.22771	1.89715	18.9472	0.000971738	0.0027775	XCC1444		WP_011036634.1	81		Q8PAN5	Q8PAN5_XANCP	Uncharacterized protein	XCC1444	xcc:XCC1444;
XCC_RS20045	1.22716	5.8028	107.197	2.7873e-07	2.31346e-06	XCC3871			179		Q8P445	Q8P445_XANCP	Uncharacterized protein	XCC3871	xcc:XCC3871;
XCC_RS13435	1.22517	1.55819	13.9735	0.0029001	0.00724774	XCC2587		WP_011037717.1	281		Q8P7M4	Q8P7M4_XANCP	VTC domain-containing protein	XCC2587	xcc:XCC2587;
XCC_RS18955	1.22143	4.45172	74.5631	1.88837e-06	1.17778e-05	XCC3659	yadH	WP_011038742.1	253		Q8P4P8	Q8P4P8_XANCP	Transport permease protein	yadH XCC3659	xcc:XCC3659;	transmembrane transport [GO:0055085]	ATP-binding cassette (ABC) transporter complex [GO:0043190]; plasma membrane [GO:0005886]	ATP-binding cassette (ABC) transporter complex [GO:0043190]; plasma membrane [GO:0005886]; transmembrane transport [GO:0055085]
XCC_RS19580	1.22074	2.92394	37.4561	5.50563e-05	0.00022043	XCC3781	ampR	WP_011038862.1	309		Q8P4C9	Q8P4C9_XANCP	B-lactamase regulatory protein	ampR XCC3781	xcc:XCC3781;	transcription, DNA-templated [GO:0006351]		DNA-binding transcription factor activity [GO:0003700]; sequence-specific DNA binding [GO:0043565]; transcription, DNA-templated [GO:0006351]	DNA-binding transcription factor activity [GO:0003700]; sequence-specific DNA binding [GO:0043565]
XCC_RS19870	1.21774	6.02161	29.3556	0.000577788	0.00174265
XCC_RS02060	1.21677	3.00608	46.6639	1.95934e-05	9.01546e-05	sX9 sRNA_RF02228
XCC_RS12595	1.21426	7.70778	97.6493	4.58925e-07	3.55605e-06	XCC2421	fixL	WP_011037563.1	540		Q8P827	Q8P827_XANCP	Histidine kinase (EC 2.7.13.3)	fixL XCC2421	xcc:XCC2421;			phosphorelay sensor kinase activity [GO:0000155]	phosphorelay sensor kinase activity [GO:0000155]
XCC_RS05415	1.21382	7.46438	117.726	1.68204e-07	1.50509e-06	XCC1047	hspA	WP_011036247.1	158		Q8PBS2	Q8PBS2_XANCP	Low molecular weight heat shock protein	hspA XCC1047	xcc:XCC1047;	protein complex oligomerization [GO:0051259]; protein folding [GO:0006457]; response to heat [GO:0009408]; response to hydrogen peroxide [GO:0042542]; response to reactive oxygen species [GO:0000302]; response to salt stress [GO:0009651]		protein self-association [GO:0043621]; unfolded protein binding [GO:0051082]; protein complex oligomerization [GO:0051259]; protein folding [GO:0006457]; response to heat [GO:0009408]; response to hydrogen peroxide [GO:0042542]; response to reactive oxygen species [GO:0000302]; response to salt stress [GO:0009651]	protein self-association [GO:0043621]; unfolded protein binding [GO:0051082]
TRINITY_DN30_c0_g4	1.20715	7.4643		4.21051e-05	0.0188356
XCC_RS03815	1.20593	3.97046	67.7447	3.08854e-06	1.80625e-05	XCC0740		WP_011035976.1	432		Q8PCI6	Q8PCI6_XANCP	Glyco_hydro_2_C domain-containing protein	XCC0740	xcc:XCC0740;	carbohydrate metabolic process [GO:0005975]; glycoprotein catabolic process [GO:0006516]		beta-mannosidase activity [GO:0004567]; carbohydrate metabolic process [GO:0005975]; glycoprotein catabolic process [GO:0006516]	beta-mannosidase activity [GO:0004567]
XCC_RS19210	1.199	3.20352	44.8806	2.36094e-05	0.000106255	XCC3708		WP_011038791.1	70		Q8P4J9	Q8P4J9_XANCP	Uncharacterized protein	XCC3708	xcc:XCC3708;
XCC_RS07520	1.19552	6.76139	137.426	7.24118e-08	7.4947e-07	XCC1445		WP_011036635.1	565		Q8PAN4	Q8PAN4_XANCP	Sensor histidine kinase	XCC1445	xcc:XCC1445;	cell adhesion involved in single-species biofilm formation [GO:0043709]; negative regulation of bacterial-type flagellum-dependent cell motility [GO:1902201]	integral component of membrane [GO:0016021]; plasma membrane [GO:0005886]	integral component of membrane [GO:0016021]; plasma membrane [GO:0005886]; diguanylate cyclase activity [GO:0052621]; kinase activity [GO:0016301]; cell adhesion involved in single-species biofilm formation [GO:0043709]; negative regulation of bacterial-type flagellum-dependent cell motility [GO:1902201]	diguanylate cyclase activity [GO:0052621]; kinase activity [GO:0016301]
TRINITY_DN248_c0_g1	1.18873	9.65856		4.06893e-10	4.59497e-07	XCC0194	yfcY	WP_011035450.1	431		Q8PDZ0	Q8PDZ0_XANCP	Acyl-CoA thiolase	yfcY XCC0194	xcc:XCC0194;			transferase activity, transferring acyl groups other than amino-acyl groups [GO:0016747]	transferase activity, transferring acyl groups other than amino-acyl groups [GO:0016747]
XCC_RS16470	1.18843	3.40098	50.7011	1.31142e-05	6.33826e-05	XCC3175	cysH	WP_011038282.1	241		Q8P607	CYSH_XANCP	Phosphoadenosine phosphosulfate reductase (EC 1.8.4.8) (3'-phosphoadenylylsulfate reductase) (PAPS reductase, thioredoxin dependent) (PAPS sulfotransferase) (PAdoPS reductase)	cysH XCC3175	xcc:XCC3175;	hydrogen sulfide biosynthetic process [GO:0070814]; sulfate assimilation, phosphoadenylyl sulfate reduction by phosphoadenylyl-sulfate reductase (thioredoxin) [GO:0019379]	cytoplasm [GO:0005737]	cytoplasm [GO:0005737]; phosphoadenylyl-sulfate reductase (thioredoxin) activity [GO:0004604]; hydrogen sulfide biosynthetic process [GO:0070814]; sulfate assimilation, phosphoadenylyl sulfate reduction by phosphoadenylyl-sulfate reductase (thioredoxin) [GO:0019379]	phosphoadenylyl-sulfate reductase (thioredoxin) activity [GO:0004604]
XCC_RS12540	1.18836	4.06526	60.6505	5.40441e-06	2.95633e-05	XCC2410			560		Q8P838	Q8P838_XANCP	Ketoglutarate semialdehyde dehydrogenase	XCC2410	xcc:XCC2410;			succinate-semialdehyde dehydrogenase (NAD+) activity [GO:0004777]; succinate-semialdehyde dehydrogenase [NAD(P)+] activity [GO:0009013]	succinate-semialdehyde dehydrogenase (NAD+) activity [GO:0004777]; succinate-semialdehyde dehydrogenase [NAD(P)+] activity [GO:0009013]
XCC_RS16925	1.18586	13.7098	15.2661	0.00213836	0.00551983	6s RNA_RF00013
XCC_RS20190	1.18438	8.33725	89.1984	7.41237e-07	5.31425e-06	XCC3898	htrA	WP_011038973.1	478		Q8P418	Q8P418_XANCP	Periplasmic serine endoprotease DegP-like (EC 3.4.21.107)	htrA XCC3898	xcc:XCC3898;		periplasmic space [GO:0042597]	periplasmic space [GO:0042597]; serine-type endopeptidase activity [GO:0004252]	serine-type endopeptidase activity [GO:0004252]
XCC_RS05155	1.1814	4.7219	80.5825	1.26241e-06	8.41028e-06	XCC0997	moaC	WP_011036201.1	165		Q8PBW9	MOAC_XANCP	Cyclic pyranopterin monophosphate synthase (EC 4.6.1.17) (Molybdenum cofactor biosynthesis protein C)	moaC XCC0997	xcc:XCC0997;	Mo-molybdopterin cofactor biosynthetic process [GO:0006777]		cyclic pyranopterin monophosphate synthase activity [GO:0061799]; Mo-molybdopterin cofactor biosynthetic process [GO:0006777]	cyclic pyranopterin monophosphate synthase activity [GO:0061799]
XCC_RS00445	1.18065	6.06178	140.451	6.42622e-08	6.81463e-07	XCC0085			264		Q8PE96	Q8PE96_XANCP	Uncharacterized protein	XCC0085	xcc:XCC0085;
XCC_RS13740	1.17888	4.55634	53.385	1.01873e-05	5.14492e-05	XCC2649		WP_011037779.1	181		Q8P7G2	Q8P7G2_XANCP	Uncharacterized protein	XCC2649	xcc:XCC2649;
XCC_RS10110	1.17847	6.59173	78.4812	1.44846e-06	9.3586e-06	XCC1946	flgH	WP_011037111.1	230		Q8P9B9	FLGH_XANCP	Flagellar L-ring protein (Basal body L-ring protein)	flgH XCC1946	xcc:XCC1946;	bacterial-type flagellum-dependent cell motility [GO:0071973]	bacterial-type flagellum basal body, distal rod, L ring [GO:0009427]; cell outer membrane [GO:0009279]	bacterial-type flagellum basal body, distal rod, L ring [GO:0009427]; cell outer membrane [GO:0009279]; motor activity [GO:0003774]; bacterial-type flagellum-dependent cell motility [GO:0071973]	motor activity [GO:0003774]
XCC_RS03925	1.17378	3.97883	47.3935	1.81848e-05	8.45748e-05	XCC0758			431		Q8P332	Q8P332_XANCP	OmpA-like domain-containing protein	XCC0758	xcc:XCC0758;		integral component of membrane [GO:0016021]	integral component of membrane [GO:0016021]
XCC_RS10150	1.1734	7.22685	144.272	5.54536e-08	6.01351e-07	XCC1954	flgA		281		Q8P9B1	Q8P9B1_XANCP	Flagella basal body P-ring formation protein FlgA	flgA XCC1954	xcc:XCC1954;	bacterial-type flagellum assembly [GO:0044780]	periplasmic space [GO:0042597]	periplasmic space [GO:0042597]; bacterial-type flagellum assembly [GO:0044780]
XCC_RS08285	1.16558	3.18878	42.133	3.18485e-05	0.000137872	XCC1587	msrQ	WP_011036769.1	218		Q8PA99	MSRQ_XANCP	Protein-methionine-sulfoxide reductase heme-binding subunit MsrQ (Flavocytochrome MsrQ)	msrQ XCC1587	xcc:XCC1587;	protein repair [GO:0030091]	integral component of plasma membrane [GO:0005887]	integral component of plasma membrane [GO:0005887]; electron transfer activity [GO:0009055]; FMN binding [GO:0010181]; heme binding [GO:0020037]; metal ion binding [GO:0046872]; oxidoreductase activity, acting on diphenols and related substances as donors [GO:0016679]; protein repair [GO:0030091]	electron transfer activity [GO:0009055]; FMN binding [GO:0010181]; heme binding [GO:0020037]; metal ion binding [GO:0046872]; oxidoreductase activity, acting on diphenols and related substances as donors [GO:0016679]
XCC_RS02940	1.16449	1.93708	18.4307	0.00107867	0.00303887	XCC0568	ybjY	WP_011035814.1	423		Q8PCY2	Q8PCY2_XANCP	ABC transporter permease	ybjY XCC0568	xcc:XCC0568;		integral component of membrane [GO:0016021]	integral component of membrane [GO:0016021]; transmembrane transporter activity [GO:0022857]	transmembrane transporter activity [GO:0022857]
XCC_RS17690	1.16358	1.85719	18.3727	0.00109151	0.00306504	XCC3415	xcsN	WP_011038513.1	238		Q8P5C6	Q8P5C6_XANCP	General secretion pathway protein N (Type II secretion system protein N)	xcsN XCC3415	xcc:XCC3415;	protein secretion by the type II secretion system [GO:0015628]	integral component of membrane [GO:0016021]; plasma membrane [GO:0005886]; type II protein secretion system complex [GO:0015627]	integral component of membrane [GO:0016021]; plasma membrane [GO:0005886]; type II protein secretion system complex [GO:0015627]; protein secretion by the type II secretion system [GO:0015628]
XCC_RS01970	1.16322	8.59848	86.0283	8.96675e-07	6.27009e-06	XCC0378		WP_011035632.1	156		Q8PDG0	Q8PDG0_XANCP	Uncharacterized protein	XCC0378	xcc:XCC0378;
XCC_RS19135	1.15862	4.02993	63.024	4.45513e-06	2.49719e-05	XCC3694			259		Q8P4L3	Q8P4L3_XANCP	Uncharacterized protein	XCC3694	xcc:XCC3694;		integral component of membrane [GO:0016021]	integral component of membrane [GO:0016021]
XCC_RS15265	1.15809	7.2631	59.3588	7.57306e-06	3.97631e-05	XCC2946		WP_011038069.1	183		Q8P6M1	Q8P6M1_XANCP	DNA-binding related protein	XCC2946	xcc:XCC2946;			DNA binding [GO:0003677]; ferric iron binding [GO:0008199]; oxidoreductase activity, oxidizing metal ions [GO:0016722]	DNA binding [GO:0003677]; ferric iron binding [GO:0008199]; oxidoreductase activity, oxidizing metal ions [GO:0016722]
XCC_RS17280	1.15708	5.41255	116.502	1.77984e-07	1.57737e-06	XCC3333		WP_011038432.1	999		Q8P5K7	Q8P5K7_XANCP	GGDEF domain-containing protein	XCC3333	xcc:XCC3333;	cell adhesion involved in single-species biofilm formation [GO:0043709]; negative regulation of bacterial-type flagellum-dependent cell motility [GO:1902201]	integral component of membrane [GO:0016021]; plasma membrane [GO:0005886]	integral component of membrane [GO:0016021]; plasma membrane [GO:0005886]; diguanylate cyclase activity [GO:0052621]; cell adhesion involved in single-species biofilm formation [GO:0043709]; negative regulation of bacterial-type flagellum-dependent cell motility [GO:1902201]	diguanylate cyclase activity [GO:0052621]
XCC_RS14870	1.15513	6.5125	134.889	8.01909e-08	8.20151e-07	XCC2870		WP_011037995.1	824		Q8P6U5	Q8P6U5_XANCP	Acyl-coenzyme A dehydrogenase (EC 1.3.8.7) (EC 1.3.8.8)	XCC2870	xcc:XCC2870;	fatty acid beta-oxidation using acyl-CoA dehydrogenase [GO:0033539]	integral component of membrane [GO:0016021]; plasma membrane [GO:0005886]	integral component of membrane [GO:0016021]; plasma membrane [GO:0005886]; acyl-CoA dehydrogenase activity [GO:0003995]; flavin adenine dinucleotide binding [GO:0050660]; long-chain-acyl-CoA dehydrogenase activity [GO:0004466]; fatty acid beta-oxidation using acyl-CoA dehydrogenase [GO:0033539]	acyl-CoA dehydrogenase activity [GO:0003995]; flavin adenine dinucleotide binding [GO:0050660]; long-chain-acyl-CoA dehydrogenase activity [GO:0004466]
TRINITY_DN2233_c0_g1	1.15096	10.9833		9.32026e-11	1.18228e-07	XCC1961			132		Q8P9A4	Q8P9A4_XANCP	Uncharacterized protein	XCC1961	xcc:XCC1961;
XCC_RS13760	1.14666	3.12215	42.2654	3.13812e-05	0.000136259	XCC2653	ogt	WP_011037783.1	180		Q8P7F8	Q8P7F8_XANCP	Methylated-DNA--protein-cysteine methyltransferase (EC 2.1.1.63) (6-O-methylguanine-DNA methyltransferase) (MGMT) (O-6-methylguanine-DNA-alkyltransferase)	ogt XCC2653	xcc:XCC2653;	DNA dealkylation involved in DNA repair [GO:0006307]; methylation [GO:0032259]	cytoplasm [GO:0005737]	cytoplasm [GO:0005737]; methylated-DNA-[protein]-cysteine S-methyltransferase activity [GO:0003908]; DNA dealkylation involved in DNA repair [GO:0006307]; methylation [GO:0032259]	methylated-DNA-[protein]-cysteine S-methyltransferase activity [GO:0003908]
XCC_RS14090	1.14413	2.86128	37.7791	5.29247e-05	0.000212883	XCC2719		WP_011037849.1	74		Q8P794	Q8P794_XANCP	Uncharacterized protein	XCC2719	xcc:XCC2719;
XCC_RS12280	1.14395	3.40823	49.4679	1.47828e-05	7.05779e-05	XCC2361		WP_011037504.1	327		Q8P882	Q8P882_XANCP	Two-component system regulatory protein	XCC2361	xcc:XCC2361;	phosphorelay signal transduction system [GO:0000160]		phosphorelay signal transduction system [GO:0000160]
XCC_RS20155	1.13998	3.27586	41.1497	3.55846e-05	0.000150277	XCC3891		WP_011038966.1	460		Q8P425	Q8P425_XANCP	Pyridine nucleotide-disulfide oxidoreductase	XCC3891	xcc:XCC3891;	cell redox homeostasis [GO:0045454]	cytoplasm [GO:0005737]	cytoplasm [GO:0005737]; flavin adenine dinucleotide binding [GO:0050660]; oxidoreductase activity, acting on a sulfur group of donors, NAD(P) as acceptor [GO:0016668]; cell redox homeostasis [GO:0045454]	flavin adenine dinucleotide binding [GO:0050660]; oxidoreductase activity, acting on a sulfur group of donors, NAD(P) as acceptor [GO:0016668]
XCC_RS17160	1.1367	5.04543	82.7043	1.10227e-06	7.53944e-06	XCC3310		WP_011038410.1	261		Q8P5M8	Q8P5M8_XANCP	Uncharacterized protein	XCC3310	xcc:XCC3310;
XCC_RS17865	1.13456	9.31755	70.0792	2.59763e-06	1.54427e-05	XCC3450	prc	WP_011038548.1	727		Q8P591	Q8P591_XANCP	Tail-specific protease	prc XCC3450	xcc:XCC3450;	signal transduction [GO:0007165]	outer membrane-bounded periplasmic space [GO:0030288]	outer membrane-bounded periplasmic space [GO:0030288]; endopeptidase activity [GO:0004175]; serine-type peptidase activity [GO:0008236]; signal transduction [GO:0007165]	endopeptidase activity [GO:0004175]; serine-type peptidase activity [GO:0008236]
XCC_RS12245	1.13185	6.51472	113.248	2.07419e-07	1.80488e-06	XCC2354		WP_011037497.1	782		Q8P889	Q8P889_XANCP	Formate dehydrogenase a chain	XCC2354	xcc:XCC2354;			4 iron, 4 sulfur cluster binding [GO:0051539]; formate dehydrogenase (NAD+) activity [GO:0008863]; molybdenum ion binding [GO:0030151]; molybdopterin cofactor binding [GO:0043546]	4 iron, 4 sulfur cluster binding [GO:0051539]; formate dehydrogenase (NAD+) activity [GO:0008863]; molybdenum ion binding [GO:0030151]; molybdopterin cofactor binding [GO:0043546]
XCC_RS03550	1.13097	3.57259	45.2377	2.27333e-05	0.000102956	XCC0687	def1	WP_011035927.1	171		Q8PCN7	DEF1_XANCP	Peptide deformylase 1 (PDF 1) (EC 3.5.1.88) (Polypeptide deformylase 1)	def1 XCC0687	xcc:XCC0687;	co-translational protein modification [GO:0043686]; N-terminal protein amino acid modification [GO:0031365]; peptidyl-methionine modification [GO:0018206]; translation [GO:0006412]		metal ion binding [GO:0046872]; peptide deformylase activity [GO:0042586]; co-translational protein modification [GO:0043686]; N-terminal protein amino acid modification [GO:0031365]; peptidyl-methionine modification [GO:0018206]; translation [GO:0006412]	metal ion binding [GO:0046872]; peptide deformylase activity [GO:0042586]
XCC_RS01990	1.12711	7.12073	135.815	7.72438e-08	7.9757e-07	XCC0382	aspH	WP_011035636.1	301		Q8PDF6	Q8PDF6_XANCP	Aspartyl/asparaginyl beta-hydroxylase	aspH XCC0382	xcc:XCC0382;	peptidyl-amino acid modification [GO:0018193]		peptidyl-amino acid modification [GO:0018193]
XCC_RS03410	1.12672	5.64226	125.111	1.20901e-07	1.14431e-06	XCC0659		WP_011035899.1	626		Q8PCQ4	Q8PCQ4_XANCP	Protease	XCC0659	xcc:XCC0659;			serine-type endopeptidase activity [GO:0004252]	serine-type endopeptidase activity [GO:0004252]
XCC_RS00105	1.12279	7.94022	103.298	3.39958e-07	2.71714e-06	XCC0021	ctp		526		Q8PEF9	Q8PEF9_XANCP	Carboxyl-terminal protease	ctp XCC0021	xcc:XCC0021;	signal transduction [GO:0007165]	outer membrane-bounded periplasmic space [GO:0030288]	outer membrane-bounded periplasmic space [GO:0030288]; endopeptidase activity [GO:0004175]; serine-type peptidase activity [GO:0008236]; signal transduction [GO:0007165]	endopeptidase activity [GO:0004175]; serine-type peptidase activity [GO:0008236]
XCC_RS00705	1.12089	0.918261	10.6475	0.00690963	0.0154598	XCC0132			110		Q8PE51	Q8PE51_XANCP	Uncharacterized protein	XCC0132	xcc:XCC0132;
XCC_RS06040	1.12022	6.55978	126.507	1.13817e-07	1.1039e-06	XCC1162	cyoD	WP_011036359.1	111		Q8PBG0	Q8PBG0_XANCP	Cytochrome bo(3) ubiquinol oxidase subunit 4 (Cytochrome o ubiquinol oxidase subunit 4) (Oxidase bo(3) subunit 4) (Ubiquinol oxidase polypeptide IV) (Ubiquinol oxidase subunit 4)	cyoD XCC1162	xcc:XCC1162;	aerobic electron transport chain [GO:0019646]; aerobic respiration [GO:0009060]; electron transport coupled proton transport [GO:0015990]	cytochrome o ubiquinol oxidase complex [GO:0009319]; integral component of plasma membrane [GO:0005887]	cytochrome o ubiquinol oxidase complex [GO:0009319]; integral component of plasma membrane [GO:0005887]; cytochrome bo3 ubiquinol oxidase activity [GO:0009486]; cytochrome o ubiquinol oxidase activity [GO:0008827]; electron transfer activity [GO:0009055]; oxidoreduction-driven active transmembrane transporter activity [GO:0015453]; proton transmembrane transporter activity [GO:0015078]; aerobic e…	cytochrome bo3 ubiquinol oxidase activity [GO:0009486]; cytochrome o ubiquinol oxidase activity [GO:0008827]; electron transfer activity [GO:0009055]; oxidoreduction-driven active transmembrane transporter activity [GO:0015453]; proton transmembrane transporter activity [GO:0015078]
XCC_RS13665	1.11959	5.64165	112.396	2.16036e-07	1.86482e-06	XCC2633	bapA	WP_011037763.1	610		Q8P7H8	Q8P7H8_XANCP	ABC transporter ATP-binding protein	bapA XCC2633	xcc:XCC2633;	transmembrane transport [GO:0055085]	integral component of membrane [GO:0016021]	integral component of membrane [GO:0016021]; ATP binding [GO:0005524]; ATPase activity [GO:0016887]; ATPase-coupled lipid transmembrane transporter activity [GO:0034040]; ATPase-coupled transmembrane transporter activity [GO:0042626]; transmembrane transport [GO:0055085]	ATPase activity [GO:0016887]; ATPase-coupled lipid transmembrane transporter activity [GO:0034040]; ATPase-coupled transmembrane transporter activity [GO:0042626]; ATP binding [GO:0005524]
XCC_RS04460	1.11791	5.10365	72.7724	2.14043e-06	1.31299e-05	XCC0860		WP_011036096.1	425		Q8PC75	Y860_XANCP	UPF0761 membrane protein XCC0860	XCC0860	xcc:XCC0860;		integral component of plasma membrane [GO:0005887]	integral component of plasma membrane [GO:0005887]
XCC_RS07235	1.11738	7.44071	96.565	4.87001e-07	3.7467e-06	XCC1390			386		Q8PAT7	Q8PAT7_XANCP	CASH domain-containing protein	XCC1390	xcc:XCC1390;
XCC_RS10395	1.11672	5.99901	48.4688	1.99088e-05	9.14677e-05			WP_011269778.1	120		A0A3R7F3L5	A0A3R7F3L5_XANCA	Uncharacterized protein	RT95_20040 XcmpCFBP7700_08790
XCC_RS09070	1.11214	5.67087	80.3071	1.28512e-06	8.50703e-06	XCC1738	bcp	WP_011036912.1	160		Q8P9V9	BCP_XANCP	Peroxiredoxin Bcp (EC 1.11.1.24) (Bacterioferritin comigratory protein) (Thioredoxin peroxidase) (Thioredoxin-dependent peroxiredoxin Bcp)	bcp XCC1738	xcc:XCC1738;	cell redox homeostasis [GO:0045454]; cellular response to oxidative stress [GO:0034599]	cytoplasm [GO:0005737]	cytoplasm [GO:0005737]; thioredoxin peroxidase activity [GO:0008379]; cell redox homeostasis [GO:0045454]; cellular response to oxidative stress [GO:0034599]	thioredoxin peroxidase activity [GO:0008379]
XCC_RS14490	1.10995	7.09036	128.604	1.04064e-07	1.01616e-06	XCC2798		WP_011037925.1	182		Q8P716	Q8P716_XANCP	3-deoxy-D-manno-octulosonate 8-phosphate phosphatase KdsC (EC 3.1.3.45) (KDO 8-P phosphatase)	XCC2798	xcc:XCC2798;	lipopolysaccharide biosynthetic process [GO:0009103]		3-deoxy-manno-octulosonate-8-phosphatase activity [GO:0019143]; metal ion binding [GO:0046872]; lipopolysaccharide biosynthetic process [GO:0009103]	3-deoxy-manno-octulosonate-8-phosphatase activity [GO:0019143]; metal ion binding [GO:0046872]
XCC_RS00935	1.10774	2.32133	23.2287	0.000436637	0.00135675	XCC0176		WP_011035433.1	190		Q8PE07	Q8PE07_XANCP	YceI domain-containing protein	XCC0176	xcc:XCC0176;
XCC_RS18045	1.10771	5.63859	95.7864	5.08406e-07	3.86998e-06	XCC3484		WP_011038578.1	239		Q8P561	Q8P561_XANCP	Uncharacterized protein	XCC3484	xcc:XCC3484;
XCC_RS20230	1.1059	3.01739	24.1705	0.000371272	0.00117309	XCC3906		WP_011038981.1	180		Q8P410	Q8P410_XANCP	Cytochrome B561	XCC3906	xcc:XCC3906;	respiratory electron transport chain [GO:0022904]	integral component of membrane [GO:0016021]; plasma membrane [GO:0005886]	integral component of membrane [GO:0016021]; plasma membrane [GO:0005886]; electron transfer activity [GO:0009055]; heme binding [GO:0020037]; respiratory electron transport chain [GO:0022904]	electron transfer activity [GO:0009055]; heme binding [GO:0020037]
XCC_RS04505	1.10464	8.06424	99.9557	4.05258e-07	3.16292e-06	XCC0869		WP_011036105.1	562		Q8PC66	Q8PC66_XANCP	Uncharacterized protein	XCC0869	xcc:XCC0869;	cell division [GO:0051301]		cell division [GO:0051301]
XCC_RS04015	1.09708	2.15719	20.5125	0.00071602	0.00210945	XCC0773	nrtCD	WP_011036009.1	279		Q8PCG1	Q8PCG1_XANCP	ABC transporter ATP-binding component	nrtCD XCC0773	xcc:XCC0773;			ATP binding [GO:0005524]; ATPase activity [GO:0016887]	ATPase activity [GO:0016887]; ATP binding [GO:0005524]
XCC_RS07340	1.09546	3.10981	37.9757	5.16748e-05	0.000208633	XCC1410			280		Q8PAR8	Q8PAR8_XANCP	DUF3298 domain-containing protein	XCC1410	xcc:XCC1410;
TRINITY_DN220_c0_g2	1.09217	9.14578		8.38207e-08	6.01696e-05	XCC3083	gcd	WP_011038198.1	824		Q8P687	Q8P687_XANCP	Glucose dehydrogenase	gcd XCC3083	xcc:XCC3083;		integral component of membrane [GO:0016021]	integral component of membrane [GO:0016021]; quinone binding [GO:0048038]; quinoprotein glucose dehydrogenase activity [GO:0008876]	quinone binding [GO:0048038]; quinoprotein glucose dehydrogenase activity [GO:0008876]
XCC_RS12535	1.08805	3.80393	52.7325	1.08217e-05	5.40584e-05	XCC2409	pepQ	WP_011037551.1	399		Q8P839	Q8P839_XANCP	Proline dipeptidase	pepQ XCC2409	xcc:XCC2409;			hydrolase activity [GO:0016787]; metal ion binding [GO:0046872]	hydrolase activity [GO:0016787]; metal ion binding [GO:0046872]
XCC_RS19575	1.08267	3.28389	37.5849	5.41944e-05	0.000217382	XCC3780	aceK	WP_011038861.1	579		Q8P4D0	ACEK_XANCP	Isocitrate dehydrogenase kinase/phosphatase (IDH kinase/phosphatase) (IDHK/P) (EC 2.7.11.5) (EC 3.1.3.-)	aceK XCC3780	xcc:XCC3780;	glucose metabolic process [GO:0006006]; glyoxylate cycle [GO:0006097]; peptidyl-serine phosphorylation [GO:0018105]; protein dephosphorylation [GO:0006470]; regulation of catalytic activity [GO:0050790]; tricarboxylic acid cycle [GO:0006099]	cytoplasm [GO:0005737]	cytoplasm [GO:0005737]; [isocitrate dehydrogenase (NADP+)] kinase activity [GO:0008772]; AMP binding [GO:0016208]; ATP binding [GO:0005524]; phosphoprotein phosphatase activity [GO:0004721]; protein serine/threonine kinase activity [GO:0004674]; glucose metabolic process [GO:0006006]; glyoxylate cycle [GO:0006097]; peptidyl-serine phosphorylation [GO:0018105]; protein dephosphorylation [GO:000647…	[isocitrate dehydrogenase (NADP+)] kinase activity [GO:0008772]; AMP binding [GO:0016208]; ATP binding [GO:0005524]; phosphoprotein phosphatase activity [GO:0004721]; protein serine/threonine kinase activity [GO:0004674]
XCC_RS11205	1.08071	1.41246	11.1417	0.00602058	0.0137341
XCC_RS20940	1.07636	5.88811	88.9712	7.51267e-07	5.36833e-06	XCC4039			113		Q8P3N2	Q8P3N2_XANCP	Uncharacterized protein	XCC4039	xcc:XCC4039;
XCC_RS04965	1.076	2.15469	18.7384	0.00101339	0.00288699	XCC0959	gtrB	WP_011036173.1	378		Q8PBZ7	Q8PBZ7_XANCP	Glycosyl transferase	gtrB XCC0959	xcc:XCC0959;			transferase activity, transferring glycosyl groups [GO:0016757]; transferase activity, transferring hexosyl groups [GO:0016758]	transferase activity, transferring glycosyl groups [GO:0016757]; transferase activity, transferring hexosyl groups [GO:0016758]
XCC_RS03285	1.07587	6.79467	125.259	1.20128e-07	1.14027e-06	XCC0635	yrbE	WP_011035878.1	370		Q8PCS7	Q8PCS7_XANCP	Intermembrane phospholipid transport system permease protein MlaE	yrbE XCC0635	xcc:XCC0635;	phospholipid transport [GO:0015914]	ATP-binding cassette (ABC) transporter complex [GO:0043190]; plasma membrane [GO:0005886]	ATP-binding cassette (ABC) transporter complex [GO:0043190]; plasma membrane [GO:0005886]; phospholipid transporter activity [GO:0005548]; phospholipid transport [GO:0015914]	phospholipid transporter activity [GO:0005548]
XCC_RS10665	1.07562	4.43189	50.0932	1.39074e-05	6.68424e-05	XCC2053	cheY	WP_011037216.1	122		Q8P913	Q8P913_XANCP	Single-domain response regulator	cheY XCC2053	xcc:XCC2053;	phosphorelay signal transduction system [GO:0000160]		phosphorelay signal transduction system [GO:0000160]
TRINITY_DN5533_c0_g1	1.07525	8.06652		2.13032e-05	0.0104375	XCC2136	zwf	WP_011037287.1	476		Q8P8U8	Q8P8U8_XANCP	Glucose-6-phosphate 1-dehydrogenase (G6PD) (EC 1.1.1.49)	zwf XCC2136	xcc:XCC2136;	glucose metabolic process [GO:0006006]; pentose-phosphate shunt [GO:0006098]		glucose-6-phosphate dehydrogenase activity [GO:0004345]; NADP binding [GO:0050661]; glucose metabolic process [GO:0006006]; pentose-phosphate shunt [GO:0006098]	glucose-6-phosphate dehydrogenase activity [GO:0004345]; NADP binding [GO:0050661]
XCC_RS18990	1.0718	3.4204	44.9404	2.346e-05	0.000105803	XCC3666		WP_011038749.1	272		Q8P4P1	Q8P4P1_XANCP	LigB domain-containing protein	XCC3666	xcc:XCC3666;	cellular aromatic compound metabolic process [GO:0006725]		ferrous iron binding [GO:0008198]; oxidoreductase activity, acting on single donors with incorporation of molecular oxygen [GO:0016701]; zinc ion binding [GO:0008270]; cellular aromatic compound metabolic process [GO:0006725]	ferrous iron binding [GO:0008198]; oxidoreductase activity, acting on single donors with incorporation of molecular oxygen [GO:0016701]; zinc ion binding [GO:0008270]
TRINITY_DN3171_c0_g1	1.06805	10.7269		1.73787e-09	1.76845e-06	XCC3368			279		Q8P5H3	Q8P5H3_XANCP	Glutaredoxin-like protein	XCC3368	xcc:XCC3368;			iron-sulfur cluster binding [GO:0051536]; metal ion binding [GO:0046872]; protein disulfide oxidoreductase activity [GO:0015035]	iron-sulfur cluster binding [GO:0051536]; metal ion binding [GO:0046872]; protein disulfide oxidoreductase activity [GO:0015035]
XCC_RS05170	1.06778	4.92632	80.5561	1.26456e-06	8.41028e-06
XCC_RS21635	1.06644	5.72345	107.244	2.78077e-07	2.31249e-06	XCC4172	kgtP	WP_011039236.1	453		Q8P3A4	Q8P3A4_XANCP	Dicarboxylate transport protein	kgtP XCC4172	xcc:XCC4172;		integral component of membrane [GO:0016021]	integral component of membrane [GO:0016021]; transmembrane transporter activity [GO:0022857]	transmembrane transporter activity [GO:0022857]
XCC_RS12995	1.06572	7.2176	72.9626	2.11187e-06	1.30212e-05	XCC2499		WP_011037632.1	246		Q8P7V9	Q8P7V9_XANCP	Short chain dehydrogenase	XCC2499	xcc:XCC2499;	oxidation-reduction process [GO:0055114]		oxidation-reduction process [GO:0055114]
XCC_RS14125	1.06317	3.12305	33.6452	8.96038e-05	0.000335995	XCC2726			324		Q8P787	Q8P787_XANCP	Uncharacterized protein	XCC2726	xcc:XCC2726;
XCC_RS12250	1.05566	5.33984	94.3391	5.51185e-07	4.13724e-06	XCC2355	fdhD	WP_011037498.1	281		Q8P888	FDHD_XANCP	Sulfur carrier protein FdhD	fdhD fdsC XCC2355	xcc:XCC2355;	Mo-molybdopterin cofactor biosynthetic process [GO:0006777]	cytoplasm [GO:0005737]	cytoplasm [GO:0005737]; sulfur carrier activity [GO:0097163]; sulfurtransferase activity [GO:0016783]; Mo-molybdopterin cofactor biosynthetic process [GO:0006777]	sulfur carrier activity [GO:0097163]; sulfurtransferase activity [GO:0016783]
XCC_RS19655	1.05504	6.94029	111.129	2.29647e-07	1.97442e-06	XCC3793		WP_011038874.1	455		Q8P4B7	Q8P4B7_XANCP	DUF1338 domain-containing protein	XCC3793	xcc:XCC3793;
XCC_RS14760	1.05376	5.69376	109.966	2.43032e-07	2.06076e-06	XCC2849		WP_011037974.1	225		Q8P6W6	Q8P6W6_XANCP	YceI domain-containing protein	XCC2849	xcc:XCC2849;
XCC_RS20630	1.05103	6.60564	117.696	1.68433e-07	1.50509e-06	XCC3978		WP_011039049.1	263		Q8P3U1	Q8P3U1_XANCP	Transport permease protein	XCC3978	xcc:XCC3978;	transmembrane transport [GO:0055085]	ATP-binding cassette (ABC) transporter complex [GO:0043190]; plasma membrane [GO:0005886]	ATP-binding cassette (ABC) transporter complex [GO:0043190]; plasma membrane [GO:0005886]; transmembrane transport [GO:0055085]
XCC_RS11635	1.0483	4.2124	51.2371	1.24582e-05	6.09634e-05	XCC2233	cydB	WP_011037378.1	383		Q8P8K7	Q8P8K7_XANCP	Cytochrome D ubiquinol oxidase subunit II	cydB XCC2233	xcc:XCC2233;	aerobic electron transport chain [GO:0019646]	cytochrome complex [GO:0070069]; integral component of membrane [GO:0016021]; plasma membrane [GO:0005886]	cytochrome complex [GO:0070069]; integral component of membrane [GO:0016021]; plasma membrane [GO:0005886]; electron transfer activity [GO:0009055]; oxidoreductase activity, acting on diphenols and related substances as donors, oxygen as acceptor [GO:0016682]; aerobic electron transport chain [GO:0019646]	electron transfer activity [GO:0009055]; oxidoreductase activity, acting on diphenols and related substances as donors, oxygen as acceptor [GO:0016682]
XCC_RS10220	1.04805	8.98761	66.1779	3.47917e-06	2.01019e-05	XCC1967	clpA	WP_011037131.1	760		Q8P998	Q8P998_XANCP	ATP-dependent Clp protease subunit	clpA XCC1967	xcc:XCC1967;	cellular response to heat [GO:0034605]; protein unfolding [GO:0043335]; response to unfolded protein [GO:0006986]	cytoplasm [GO:0005737]	cytoplasm [GO:0005737]; ATP binding [GO:0005524]; ATPase activity [GO:0016887]; peptidase activity [GO:0008233]; cellular response to heat [GO:0034605]; protein unfolding [GO:0043335]; response to unfolded protein [GO:0006986]	ATPase activity [GO:0016887]; ATP binding [GO:0005524]; peptidase activity [GO:0008233]
XCC_RS19180	1.04737	2.84068	30.6177	0.000136089	0.000485022	XCC3703	ybdR	WP_011038786.1	387		Q8P4K4	Q8P4K4_XANCP	Zn-dependent alcohol dehydrogenase	ybdR XCC3703	xcc:XCC3703;			oxidoreductase activity [GO:0016491]; zinc ion binding [GO:0008270]	oxidoreductase activity [GO:0016491]; zinc ion binding [GO:0008270]
XCC_RS02490	1.04469	6.74983	109.461	2.49123e-07	2.10414e-06	XCC0480	rppH	WP_011035729.1	205		Q8PD65	RPPH_XANCP	RNA pyrophosphohydrolase (EC 3.6.1.-) ((Di)nucleoside polyphosphate hydrolase)	rppH nudH XCC0480	xcc:XCC0480;	mRNA catabolic process [GO:0006402]	cytoplasm [GO:0005737]	cytoplasm [GO:0005737]; RNA pyrophosphohydrolase activity [GO:0034353]; mRNA catabolic process [GO:0006402]	RNA pyrophosphohydrolase activity [GO:0034353]
XCC_RS15805	1.04452	1.21743	10.4275	0.00735468	0.0163202	XCC3047	bioI	WP_011038162.1	397		Q8P6C3	Q8P6C3_XANCP	Cytochrome P450 hydroxylase	bioI XCC3047	xcc:XCC3047;			heme binding [GO:0020037]; iron ion binding [GO:0005506]; monooxygenase activity [GO:0004497]; oxidoreductase activity, acting on paired donors, with incorporation or reduction of molecular oxygen [GO:0016705]	heme binding [GO:0020037]; iron ion binding [GO:0005506]; monooxygenase activity [GO:0004497]; oxidoreductase activity, acting on paired donors, with incorporation or reduction of molecular oxygen [GO:0016705]
XCC_RS19020	1.04098	5.70391	92.3647	6.16528e-07	4.5486e-06	XCC3672		WP_011038755.1	312		Q8P4N5	Q8P4N5_XANCP	DUF2236 domain-containing protein	XCC3672	xcc:XCC3672;
XCC_RS14615	1.03983	3.94152	36.6152	6.10934e-05	0.000240803			WP_016944124.1	67		A0A3E1L865	A0A3E1L865_XANCA	Uncharacterized protein	D0A35_03365 RT95_14755
XCC_RS00145	1.0398	6.33158	72.7642	2.14167e-06	1.31299e-05	XCC0028	egl	WP_011035286.1	354		Q8PEF2	Q8PEF2_XANCP	Cellulase	egl XCC0028	xcc:XCC0028;	glucan catabolic process [GO:0009251]		hydrolase activity, hydrolyzing O-glycosyl compounds [GO:0004553]; glucan catabolic process [GO:0009251]	hydrolase activity, hydrolyzing O-glycosyl compounds [GO:0004553]
XCC_RS06720	1.03779	6.35704	74.1334	1.94553e-06	1.20993e-05	XCC1291		WP_011036484.1	336		Q8PB35	Q8PB35_XANCP	Putative mRNA 3'-end processing factor	XCC1291	xcc:XCC1291;
XCC_RS12115	1.03642	6.16818	89.8348	7.13961e-07	5.16157e-06	XCC2329		WP_011037472.1	328		Q8P8B4	Q8P8B4_XANCP	ATP-binding protein	XCC2329	xcc:XCC2329;		cytosol [GO:0005829]	cytosol [GO:0005829]; ATP binding [GO:0005524]	ATP binding [GO:0005524]
XCC_RS17830	1.03404	2.00068	9.80042	0.00882099	0.0191602	XCC3443		WP_011038541.1	354		Q8P598	Q8P598_XANCP	Methyltransferase (EC 2.1.1.-)	XCC3443	xcc:XCC3443;	DNA methylation [GO:0006306]		DNA binding [GO:0003677]; N-methyltransferase activity [GO:0008170]; DNA methylation [GO:0006306]	DNA binding [GO:0003677]; N-methyltransferase activity [GO:0008170]
XCC_RS02345	1.03324	5.23359	93.3052	5.84332e-07	4.35575e-06	XCC0451			168		Q8PD89	Q8PD89_XANCP	Uncharacterized protein	XCC0451	xcc:XCC0451;
XCC_RS20360	1.03309	7.47519	71.5352	2.33767e-06	1.41705e-05	XCC3928		WP_011039002.1	119		Q8P3Y9	Q8P3Y9_XANCP	Uncharacterized protein	XCC3928	xcc:XCC3928;
XCC_RS12215	1.03253	4.13497	53.4894	1.00899e-05	5.11126e-05	XCC2348	glnA	WP_011037491.1	459		Q8P895	Q8P895_XANCP	Glutamine synthase	glnA XCC2348	xcc:XCC2348;	glutamine biosynthetic process [GO:0006542]; polyamine catabolic process [GO:0006598]		glutamate-ammonia ligase activity [GO:0004356]; glutamine biosynthetic process [GO:0006542]; polyamine catabolic process [GO:0006598]	glutamate-ammonia ligase activity [GO:0004356]
XCC_RS09035	1.03026	5.69889	43.4043	3.32363e-05	0.000142168	XCC1731		WP_011036907.1	330		Q8P9W4	Q8P9W4_XANCP	Rhodanese domain-containing protein	XCC1731	xcc:XCC1731;		cytoplasm [GO:0005737]; integral component of membrane [GO:0016021]; plasma membrane [GO:0005886]	cytoplasm [GO:0005737]; integral component of membrane [GO:0016021]; plasma membrane [GO:0005886]; thiosulfate sulfurtransferase activity [GO:0004792]	thiosulfate sulfurtransferase activity [GO:0004792]
XCC_RS18920	1.0286	3.33245	33.9388	8.61766e-05	0.000325121	XCC3652		WP_011038735.1	149		Q8P4Q5	Q8P4Q5_XANCP	MliC domain-containing protein	XCC3652	xcc:XCC3652;
XCC_RS02155	1.02654	1.42514	10.8943	0.00644756	0.0145847	XCC0415			226		Q8PDC5	Q8PDC5_XANCP	NAD(P)-bd_dom domain-containing protein	XCC0415	xcc:XCC0415;
TRINITY_DN33433_c0_g1	1.02303	7.73966		0.000122618	0.0495834	XCC4113	gnl	WP_011039182.1	345		Q8P3F8	Q8P3F8_XANCP	Gluconolactonase	gnl XCC4113	xcc:XCC4113;			calcium ion binding [GO:0005509]; gluconolactonase activity [GO:0004341]; protein homodimerization activity [GO:0042803]	calcium ion binding [GO:0005509]; gluconolactonase activity [GO:0004341]; protein homodimerization activity [GO:0042803]
XCC_RS12815	1.02216	3.76637	31.3566	0.000122553	0.000441148	XCC2465	cgt		592		Q8P7Z0	Q8P7Z0_XANCP	Cyclomaltodextrin glucanotransferase (CGTase)	cgt XCC2465	xcc:XCC2465;	oligosaccharide catabolic process [GO:0009313]		alpha-amylase activity [GO:0004556]; transferase activity [GO:0016740]; oligosaccharide catabolic process [GO:0009313]	alpha-amylase activity [GO:0004556]; transferase activity [GO:0016740]
XCC_RS01325	1.0208	7.235	92.5473	6.10119e-07	4.51676e-06	XCC0253		WP_011035508.1	215		Q8PDT2	Q8PDT2_XANCP	Uncharacterized protein	XCC0253	xcc:XCC0253;
XCC_RS01935	1.01836	2.58374	21.9875	0.000544531	0.00165974	XCC0371	pcaC	WP_011035625.1	134		Q8PDG7	Q8PDG7_XANCP	4-Carboxymuconolactone decarboxylase	pcaC XCC0371	xcc:XCC0371;			peroxiredoxin activity [GO:0051920]	peroxiredoxin activity [GO:0051920]
XCC_RS08610	1.01739	2.03689	16.5134	0.00161699	0.00431598	XCC1649		WP_011036826.1	72		Q8PA44	Q8PA44_XANCP	Uncharacterized protein	XCC1649	xcc:XCC1649;
XCC_RS08235	1.01713	3.6996	27.6812	0.000210449	0.000710717	XCC1577	hutU	WP_011036759.1	555		P58988	HUTU_XANCP	Urocanate hydratase (Urocanase) (EC 4.2.1.49) (Imidazolonepropionate hydrolase)	hutU XCC1577	xcc:XCC1577;	histidine catabolic process [GO:0006548]; histidine catabolic process to glutamate and formamide [GO:0019556]; histidine catabolic process to glutamate and formate [GO:0019557]	cytoplasm [GO:0005737]	cytoplasm [GO:0005737]; urocanate hydratase activity [GO:0016153]; histidine catabolic process [GO:0006548]; histidine catabolic process to glutamate and formamide [GO:0019556]; histidine catabolic process to glutamate and formate [GO:0019557]	urocanate hydratase activity [GO:0016153]
TRINITY_DN144_c1_g1	1.01636	10.8003		7.63384e-09	6.60655e-06	XCC1412	dcp	WP_011036603.1	716		Q8PAR6	Q8PAR6_XANCP	Peptidyl-dipeptidase	dcp XCC1412	xcc:XCC1412;	proteolysis [GO:0006508]	cytosol [GO:0005829]; outer membrane-bounded periplasmic space [GO:0030288]	cytosol [GO:0005829]; outer membrane-bounded periplasmic space [GO:0030288]; carboxypeptidase activity [GO:0004180]; metal ion binding [GO:0046872]; metalloendopeptidase activity [GO:0004222]; metallopeptidase activity [GO:0008237]; proteolysis [GO:0006508]	carboxypeptidase activity [GO:0004180]; metal ion binding [GO:0046872]; metalloendopeptidase activity [GO:0004222]; metallopeptidase activity [GO:0008237]
XCC_RS02130	1.01519	3.23938	38.0968	5.0922e-05	0.000206754	XCC0410		WP_011035663.1	585		Q8PDD0	Q8PDD0_XANCP	Malto-oligosyltrehalose trehalohydrolase (MTHase) (EC 3.2.1.141) (4-alpha-D-((1->4)-alpha-D-glucano)trehalose trehalohydrolase) (Maltooligosyl trehalose trehalohydrolase)	XCC0410	xcc:XCC0410;	trehalose biosynthetic process [GO:0005992]	cytoplasm [GO:0005737]	cytoplasm [GO:0005737]; 4-alpha-D-(1->4)-alpha-D-glucanotrehalose trehalohydrolase activity [GO:0033942]; trehalose biosynthetic process [GO:0005992]	4-alpha-D-(1->4)-alpha-D-glucanotrehalose trehalohydrolase activity [GO:0033942]
TRINITY_DN8920_c0_g1	1.01467	9.00184		1.16657e-06	0.000701462	XCC2412		WP_011037554.1	444		Q8P836	Q8P836_XANCP	Oxidoreductase	XCC2412	xcc:XCC2412;			oxidoreductase activity [GO:0016491]	oxidoreductase activity [GO:0016491]
XCC_RS09020	1.00898	2.92967	30.7731	0.000133102	0.000475159	XCC1728		WP_011036904.1	233		Q8P9W7	Q8P9W7_XANCP	Uncharacterized protein	XCC1728	xcc:XCC1728;
XCC_RS06710	1.00846	5.89277	90.6232	6.81783e-07	4.96219e-06	XCC1290	lig2	WP_011036483.1	534		Q8PB36	Q8PB36_XANCP	DNA ligase (ATP) (EC 6.5.1.1)	lig2 XCC1290	xcc:XCC1290;	DNA recombination [GO:0006310]; DNA repair [GO:0006281]; DNA replication [GO:0006260]		ATP binding [GO:0005524]; DNA binding [GO:0003677]; DNA ligase (ATP) activity [GO:0003910]; DNA recombination [GO:0006310]; DNA repair [GO:0006281]; DNA replication [GO:0006260]	ATP binding [GO:0005524]; DNA binding [GO:0003677]; DNA ligase (ATP) activity [GO:0003910]
XCC_RS12025	1.00488	2.0012	11.2319	0.00587326	0.0134264
XCC_RS10740	1.00404	2.25759	15.9059	0.00184963	0.004847	XCC2066	orf112	WP_011037228.1	108		Q8P906	Q8P906_XANCP	Phage-related protein	orf112 XCC2066	xcc:XCC2066;
XCC_RS17595	1.00324	7.58743	71.3607	2.36716e-06	1.43086e-05	XCC3396	gsh1	WP_011038494.1	454		Q8P5E5	Q8P5E5_XANCP	Glutamate--cysteine ligase (EC 6.3.2.2)	gsh1 XCC3396	xcc:XCC3396;	glutathione biosynthetic process [GO:0006750]		ATP binding [GO:0005524]; glutamate-cysteine ligase activity [GO:0004357]; glutathione biosynthetic process [GO:0006750]	ATP binding [GO:0005524]; glutamate-cysteine ligase activity [GO:0004357]
XCC_RS17670	1.0016	2.7906	25.8745	0.000279922	0.000909747	XCC3411	glmS		332		Q8P5D0	Q8P5D0_XANCP	Glucosamine-fructose-6-phosphate aminotransferase	glmS XCC3411	xcc:XCC3411;	carbohydrate derivative metabolic process [GO:1901135]		carbohydrate derivative binding [GO:0097367]; transaminase activity [GO:0008483]; carbohydrate derivative metabolic process [GO:1901135]	carbohydrate derivative binding [GO:0097367]; transaminase activity [GO:0008483]
XCC_RS14100	1.00029	4.57217	48.7549	1.58604e-05	7.51412e-05	XCC2721	plaS		223		Q8P792	Q8P792_XANCP	Accessory protein	plaS XCC2721	xcc:XCC2721;

## Sheet: S9
Supplemental Table 9. Downregulated genes (logFC ≤ 1)
GeneID	logFC	logCPM	F	PValue	FDR	Old_locus	Locus	Protein Name	Length	Protein Name(unfilled)	Entry	Entry name	Protein names	Gene names	Cross-reference (KEGG)	Gene ontology (biological process)	Gene ontology (cellular component)	Gene ontology (GO)	Gene ontology (molecular function)
XCC_RS13990	-4.41197	1.71016	114.297	1.97344e-07	1.73824e-06	XCC2699		WP_011037829.1	109		Q8P7B2	Q8P7B2_XANCP	STAS domain-containing protein	XCC2699	xcc:XCC2699;
XCC_RS00435	-3.63378	7.03803	705.214	6.54972e-12	4.75883e-10	XCC0083	proP	WP_011035341.1	496		Q8PE98	Q8PE98_XANCP	Proline/betaine transporter	proP XCC0083	xcc:XCC0083;		integral component of membrane [GO:0016021]	integral component of membrane [GO:0016021]; transmembrane transporter activity [GO:0022857]	transmembrane transporter activity [GO:0022857]
XCC_RS17405	-3.39667	6.15068	595.098	1.75813e-11	8.52592e-10	XCC3357	suc1	WP_011038455.1	439		Q8P5I4	Q8P5I4_XANCP	Sugar transporter	suc1 XCC3357	xcc:XCC3357;	carbohydrate transport [GO:0008643]	integral component of membrane [GO:0016021]	integral component of membrane [GO:0016021]; transmembrane transporter activity [GO:0022857]; carbohydrate transport [GO:0008643]	transmembrane transporter activity [GO:0022857]
XCC_RS15345	-3.2976	1.06461	47.7089	1.76127e-05	8.24314e-05	XCC2961		WP_011038084.1	141		Q8P6K6	Q8P6K6_XANCP	Uncharacterized protein	XCC2961	xcc:XCC2961;
XCC_RS17410	-3.06091	8.25817	392.675	1.94588e-10	5.75234e-09	XCC3358	fyuA		824		Q8P5I3	Q8P5I3_XANCP	TonB-dependent receptor	fyuA XCC3358	xcc:XCC3358;		cell outer membrane [GO:0009279]	cell outer membrane [GO:0009279]; siderophore uptake transmembrane transporter activity [GO:0015344]	siderophore uptake transmembrane transporter activity [GO:0015344]
TRINITY_DN6005_c0_g1	-3.02337	6.29737		3.24656e-10	3.75794e-07	XCC3319	thiC	WP_011038418.1	625		Q8P5L9	THIC_XANCP	Phosphomethylpyrimidine synthase (EC 4.1.99.17) (Hydroxymethylpyrimidine phosphate synthase) (HMP-P synthase) (HMP-phosphate synthase) (HMPP synthase) (Thiamine biosynthesis protein ThiC)	thiC XCC3319	xcc:XCC3319;	thiamine biosynthetic process [GO:0009228]; thiamine diphosphate biosynthetic process [GO:0009229]	cytosol [GO:0005829]	cytosol [GO:0005829]; 4 iron, 4 sulfur cluster binding [GO:0051539]; carbon-carbon lyase activity [GO:0016830]; zinc ion binding [GO:0008270]; thiamine biosynthetic process [GO:0009228]; thiamine diphosphate biosynthetic process [GO:0009229]	4 iron, 4 sulfur cluster binding [GO:0051539]; carbon-carbon lyase activity [GO:0016830]; zinc ion binding [GO:0008270]
XCC_RS05340	-2.90397	7.70071	629.64	1.26669e-11	7.28939e-10	XCC1033	acnA	WP_011036233.1	864		Q8PBT6	Q8PBT6_XANCP	Aconitate hydratase (EC 4.2.1.3)	acnA XCC1033	xcc:XCC1033;	citrate metabolic process [GO:0006101]; propionate metabolic process, methylcitrate cycle [GO:0019679]; tricarboxylic acid cycle [GO:0006099]	cytosol [GO:0005829]	cytosol [GO:0005829]; 4 iron, 4 sulfur cluster binding [GO:0051539]; aconitate hydratase activity [GO:0003994]; citrate dehydratase activity [GO:0047780]; metal ion binding [GO:0046872]; citrate metabolic process [GO:0006101]; propionate metabolic process, methylcitrate cycle [GO:0019679]; tricarboxylic acid cycle [GO:0006099]	4 iron, 4 sulfur cluster binding [GO:0051539]; aconitate hydratase activity [GO:0003994]; citrate dehydratase activity [GO:0047780]; metal ion binding [GO:0046872]
XCC_RS05090	-2.86325	6.78868	595.784	1.7464e-11	8.52592e-10	XCC0984	dniR	WP_011036189.1	388		Q8PBY1	Q8PBY1_XANCP	Murein hydrolase D	dniR XCC0984	xcc:XCC0984;			hydrolase activity [GO:0016787]	hydrolase activity [GO:0016787]
XCC_RS06875	-2.6446	4.93262	255.811	2.25361e-09	4.10404e-08	XCC1319		WP_011036512.1	200		Q8PB07	Q8PB07_XANCP	RNA 2',3'-cyclic phosphodiesterase (RNA 2',3'-CPDase) (EC 3.1.4.58)	XCC1319	xcc:XCC1319;			2',3'-cyclic-nucleotide 3'-phosphodiesterase activity [GO:0004113]; 2'-5'-RNA ligase activity [GO:0008664]	2',3'-cyclic-nucleotide 3'-phosphodiesterase activity [GO:0004113]; 2'-5'-RNA ligase activity [GO:0008664]
XCC_RS12630	-2.58472	3.06586	167.722	2.41253e-08	2.95809e-07	sX9 sRNA_RF02228
XCC_RS17415	-2.54249	8.35327	436.227	1.06148e-10	3.44462e-09	XCC3359		WP_011038457.1	637		Q8P5I2	Q8P5I2_XANCP	Amylosucrase or alpha amylase	XCC3359	xcc:XCC3359;	carbohydrate metabolic process [GO:0005975]		amylosucrase activity [GO:0047669]; hydrolase activity [GO:0016787]; carbohydrate metabolic process [GO:0005975]	amylosucrase activity [GO:0047669]; hydrolase activity [GO:0016787]
XCC_RS13995	-2.50208	2.50445	103.631	3.34149e-07	2.67567e-06	XCC2700	cheA		673		Q8P7B1	Q8P7B1_XANCP	Histidine kinase (EC 2.7.13.3)	cheA XCC2700	xcc:XCC2700;	chemotaxis [GO:0006935]	cytoplasm [GO:0005737]	cytoplasm [GO:0005737]; phosphorelay sensor kinase activity [GO:0000155]; chemotaxis [GO:0006935]	phosphorelay sensor kinase activity [GO:0000155]
XCC_RS10635	-2.48356	5.08934	290.472	1.09418e-09	2.33786e-08	XCC2047	tsr		679		Q8P919	Q8P919_XANCP	Chemotaxis protein	tsr XCC2047	xcc:XCC2047;	chemotaxis [GO:0006935]; signal transduction [GO:0007165]	integral component of plasma membrane [GO:0005887]	integral component of plasma membrane [GO:0005887]; transmembrane signaling receptor activity [GO:0004888]; chemotaxis [GO:0006935]; signal transduction [GO:0007165]	transmembrane signaling receptor activity [GO:0004888]
XCC_RS11300	-2.4631	5.4908	436.529	1.05725e-10	3.44462e-09	XCC2168	orn	WP_011037314.1	194		Q8P8S1	ORN_XANCP	Oligoribonuclease (EC 3.1.-.-)	orn XCC2168	xcc:XCC2168;		cytoplasm [GO:0005737]	cytoplasm [GO:0005737]; 3'-5'-exoribonuclease activity [GO:0000175]; nucleic acid binding [GO:0003676]	3'-5'-exoribonuclease activity [GO:0000175]; nucleic acid binding [GO:0003676]
XCC_RS14355	-2.43615	4.29652	215.095	6.00224e-09	9.21911e-08	XCC2771	bedB	WP_011037899.1	109		Q8P743	Q8P743_XANCP	Benzene 1,2-dioxygenase, ferredoxin protein	bedB XCC2771	xcc:XCC2771;			2 iron, 2 sulfur cluster binding [GO:0051537]; dioxygenase activity [GO:0051213]; metal ion binding [GO:0046872]	2 iron, 2 sulfur cluster binding [GO:0051537]; dioxygenase activity [GO:0051213]; metal ion binding [GO:0046872]
XCC_RS07895	-2.39142	4.88353	299.152	9.2506e-10	2.02668e-08	XCC1513			350		Q8PAH0	Q8PAH0_XANCP	Transcriptional regulator	XCC1513	xcc:XCC1513;			DNA-binding transcription factor activity [GO:0003700]; methyltransferase activity [GO:0008168]	DNA-binding transcription factor activity [GO:0003700]; methyltransferase activity [GO:0008168]
XCC_RS07890	-2.37318	4.22374	199.638	9.12567e-09	1.29988e-07	XCC1512	metH1	WP_011036698.1	379		Q8PAH1	Q8PAH1_XANCP	5-methyltetrahydrofolate-homocysteine methyl transferase	metH1 XCC1512	xcc:XCC1512;	methylation [GO:0032259]		metal ion binding [GO:0046872]; methyltransferase activity [GO:0008168]; methylation [GO:0032259]	metal ion binding [GO:0046872]; methyltransferase activity [GO:0008168]
XCC_RS21040	-2.36013	5.69665	265.955	1.80721e-09	3.46663e-08	XCC4059		WP_012439602.1	460		Q8P3L2	Q8P3L2_XANCP	Uncharacterized protein	XCC4059	xcc:XCC4059;
XCC_RS11365	-2.31096	7.47175	439.216	1.02047e-10	3.38797e-09	XCC2181	tlpC		354		Q8P8Q8	Q8P8Q8_XANCP	Methyl-accepting chemotaxis protein	tlpC XCC2181	xcc:XCC2181;	signal transduction [GO:0007165]	integral component of membrane [GO:0016021]	integral component of membrane [GO:0016021]; signal transduction [GO:0007165]
XCC_RS18930	-2.29343	5.47821	311.658	7.32169e-10	1.68595e-08	XCC3654	motB	WP_011038737.1	393		Q8P4Q3	Q8P4Q3_XANCP	Chemotaxis MotB protein	motB XCC3654	xcc:XCC3654;		integral component of membrane [GO:0016021]; plasma membrane [GO:0005886]	integral component of membrane [GO:0016021]; plasma membrane [GO:0005886]
XCC_RS01830	-2.26928	4.00676	155.161	3.71316e-08	4.2791e-07	XCC0350		WP_011035604.1	413		Q8PDI8	Q8PDI8_XANCP	HD-GYP domain-containing protein	XCC0350	xcc:XCC0350;
XCC_RS11525	-2.2603	6.59451	266.393	1.7904e-09	3.46518e-08	XCC2212			279		Q8P8M8	Q8P8M8_XANCP	Uncharacterized protein	XCC2212	xcc:XCC2212;	chromosome segregation [GO:0007059]		chromosome segregation [GO:0007059]
XCC_RS00985	-2.2015	6.26981	395.861	1.85746e-10	5.52884e-09	XCC0186	glnB		114		Q7CLW3	Q7CLW3_XANCP	Nitrogen regulatory protein P-II	glnB XCC0186	xcc:XCC0186;	regulation of nitrogen utilization [GO:0006808]	cytosol [GO:0005829]	cytosol [GO:0005829]; ATP binding [GO:0005524]; enzyme regulator activity [GO:0030234]; regulation of nitrogen utilization [GO:0006808]	ATP binding [GO:0005524]; enzyme regulator activity [GO:0030234]
XCC_RS08250	-2.10992	5.05124	292.638	1.04882e-09	2.2521e-08	XCC1581	hutI	WP_011036762.1	401		Q8PAA6	HUTI_XANCP	Imidazolonepropionase (EC 3.5.2.7) (Imidazolone-5-propionate hydrolase)	hutI XCC1581	xcc:XCC1581;	histidine catabolic process [GO:0006548]; histidine catabolic process to glutamate and formamide [GO:0019556]; histidine catabolic process to glutamate and formate [GO:0019557]	cytoplasm [GO:0005737]	cytoplasm [GO:0005737]; imidazolonepropionase activity [GO:0050480]; iron ion binding [GO:0005506]; zinc ion binding [GO:0008270]; histidine catabolic process [GO:0006548]; histidine catabolic process to glutamate and formamide [GO:0019556]; histidine catabolic process to glutamate and formate [GO:0019557]	imidazolonepropionase activity [GO:0050480]; iron ion binding [GO:0005506]; zinc ion binding [GO:0008270]
XCC_RS09795	-2.0799	2.11963	46.3037	2.03358e-05	9.31669e-05	XCC1883			203		Q8P9I0	Q8P9I0_XANCP	Uncharacterized protein	XCC1883	xcc:XCC1883;
XCC_RS09690	-2.06429	6.7729	228.613	4.25706e-09	6.98612e-08	XCC1861		WP_011037031.1	85		Q8P9K2	Q8P9K2_XANCP	SpoVT-AbrB domain-containing protein	XCC1861	xcc:XCC1861;			DNA binding [GO:0003677]	DNA binding [GO:0003677]
XCC_RS19875	-2.05791	4.04723	11.7286	0.022163	0.0432634
XCC_RS04815	-2.04192	6.15835	267.555	1.74667e-09	3.3965e-08	XCC0930			170		Q8PC24	Q8PC24_XANCP	Hydrolase_2 domain-containing protein	XCC0930	xcc:XCC0930;			hydrolase activity [GO:0016787]	hydrolase activity [GO:0016787]
XCC_RS11455	-2.03059	6.90107	369.446	2.7629e-10	7.54728e-09	XCC2198			347		Q8P8P2	Q8P8P2_XANCP	Uncharacterized protein	XCC2198	xcc:XCC2198;	putrescine biosynthetic process [GO:0009446]		protein-arginine deiminase activity [GO:0004668]; putrescine biosynthetic process [GO:0009446]	protein-arginine deiminase activity [GO:0004668]
XCC_RS05355	-2.0245	6.11836	311.494	7.3438e-10	1.68595e-08	XCC1036		WP_011036236.1	399		Q8PBT3	Q8PBT3_XANCP	Uncharacterized protein	XCC1036	xcc:XCC1036;	propionate catabolic process, 2-methylcitrate cycle [GO:0019629]		isomerase activity [GO:0016853]; propionate catabolic process, 2-methylcitrate cycle [GO:0019629]	isomerase activity [GO:0016853]
XCC_RS18240	-2.01033	5.25421	287.906	1.15093e-09	2.42313e-08	XCC3523		WP_011038615.1	865		Q8P525	Q8P525_XANCP	Histidine kinase/response regulator hybrid protein	XCC3523	xcc:XCC3523;	regulation of transcription, DNA-templated [GO:0006355]		kinase activity [GO:0016301]; regulation of transcription, DNA-templated [GO:0006355]	kinase activity [GO:0016301]
TRINITY_DN28_c0_g1	-1.99764	8.04877		9.91536e-14	1.6694e-10	XCC2874			200		Q8P6U1	Q8P6U1_XANCP	Uncharacterized protein	XCC2874	xcc:XCC2874;		integral component of membrane [GO:0016021]	integral component of membrane [GO:0016021]
XCC_RS11370	-1.9953	5.66099	248.03	2.68482e-09	4.80446e-08	XCC2182		WP_011037328.1	209		Q8P8Q7	Q8P8Q7_XANCP	Uncharacterized protein	XCC2182	xcc:XCC2182;
XCC_RS16755	-1.99526	5.01871	258.962	2.1024e-09	3.8944e-08	XCC3231	pilN	WP_011038334.1	256		Q8P5V4	Q8P5V4_XANCP	Fimbrial assembly membrane protein	pilN XCC3231	xcc:XCC3231;	type IV pilus biogenesis [GO:0043683]; type IV pilus-dependent motility [GO:0043107]	integral component of membrane [GO:0016021]	integral component of membrane [GO:0016021]; type IV pilus biogenesis [GO:0043683]; type IV pilus-dependent motility [GO:0043107]
XCC_RS12495	-1.96098	1.1296	26.7619	0.000242904	0.000805132	XCC2402			532		Q8P846	Q8P846_XANCP	Uncharacterized protein	XCC2402	xcc:XCC2402;
XCC_RS16760	-1.96009	6.97509	237.253	3.45221e-09	5.88922e-08	XCC3232	pilM		360		Q8P5V3	Q8P5V3_XANCP	Fimbrial assembly membrane protein	pilM XCC3232	xcc:XCC3232;
XCC_RS00990	-1.94979	6.75763	296.951	9.64857e-10	2.09262e-08	XCC0187	amtB		491		Q8PDZ7	Q8PDZ7_XANCP	Ammonium transporter	amtB XCC0187	xcc:XCC0187;	nitrogen utilization [GO:0019740]	integral component of plasma membrane [GO:0005887]	integral component of plasma membrane [GO:0005887]; ammonium transmembrane transporter activity [GO:0008519]; nitrogen utilization [GO:0019740]	ammonium transmembrane transporter activity [GO:0008519]
XCC_RS00300	-1.93087	0.201102	11.9135	0.00488714	0.0114077	XCC0058		WP_011035316.1	125		Q8PEC3	Q8PEC3_XANCP	Uncharacterized protein	XCC0058	xcc:XCC0058;
XCC_RS15995	-1.91755	4.2711	174.462	1.93798e-08	2.48132e-07	XCC3084	mcp1	WP_011038199.1	622		Q8P686	Q8P686_XANCP	Chemotaxis protein	mcp1 XCC3084	xcc:XCC3084;	chemotaxis [GO:0006935]; signal transduction [GO:0007165]	integral component of plasma membrane [GO:0005887]	integral component of plasma membrane [GO:0005887]; transmembrane signaling receptor activity [GO:0004888]; chemotaxis [GO:0006935]; signal transduction [GO:0007165]	transmembrane signaling receptor activity [GO:0004888]
XCC_RS17510	-1.91075	5.3778	217.069	5.7014e-09	8.94809e-08	XCC3380		WP_011038478.1	262		Q8P5G1	Q8P5G1_XANCP	Cellulase S	XCC3380	xcc:XCC3380;	polysaccharide catabolic process [GO:0000272]		cellulase activity [GO:0008810]; polysaccharide catabolic process [GO:0000272]	cellulase activity [GO:0008810]
XCC_RS09260	-1.90256	6.29825	328.08	5.4586e-10	1.31616e-08	XCC1777		WP_011036950.1	618		Q8P9S1	Q8P9S1_XANCP	EAL domain-containing protein	XCC1777	xcc:XCC1777;
XCC_RS18425	-1.89951	3.34476	122.501	1.35582e-07	1.2666e-06	XCC3557		WP_011038649.1	179		Q8P4Z1	Q8P4Z1_XANCP	Transcriptional regulator marR family	XCC3557	xcc:XCC3557;	regulation of transcription, DNA-templated [GO:0006355]		DNA-binding transcription factor activity [GO:0003700]; transcription regulatory region sequence-specific DNA binding [GO:0000976]; regulation of transcription, DNA-templated [GO:0006355]	DNA-binding transcription factor activity [GO:0003700]; transcription regulatory region sequence-specific DNA binding [GO:0000976]
XCC_RS03810	-1.88192	5.2375	240.563	3.19203e-09	5.57765e-08	XCC0739	metF	WP_011035975.1	275		Q8PCI7	Q8PCI7_XANCP	Methylenetetrahydrofolate reductase (EC 1.5.1.20)	metF XCC0739	xcc:XCC0739;	methionine biosynthetic process [GO:0009086]; one-carbon metabolic process [GO:0006730]; tetrahydrofolate interconversion [GO:0035999]	cytosol [GO:0005829]	cytosol [GO:0005829]; FAD binding [GO:0071949]; methylenetetrahydrofolate reductase (NAD(P)H) activity [GO:0004489]; methionine biosynthetic process [GO:0009086]; one-carbon metabolic process [GO:0006730]; tetrahydrofolate interconversion [GO:0035999]	FAD binding [GO:0071949]; methylenetetrahydrofolate reductase (NAD(P)H) activity [GO:0004489]
XCC_RS00980	-1.86436	8.6971	139.22	6.74421e-08	7.11688e-07	XCC0185	glnA	WP_011035442.1	469		Q8PDZ8	Q8PDZ8_XANCP	Glutamine synthetase (EC 6.3.1.2)	glnA XCC0185	xcc:XCC0185;	glutamine biosynthetic process [GO:0006542]; nitrogen utilization [GO:0019740]	cytoplasm [GO:0005737]; membrane [GO:0016020]	cytoplasm [GO:0005737]; membrane [GO:0016020]; ATP binding [GO:0005524]; glutamate-ammonia ligase activity [GO:0004356]; glutamine biosynthetic process [GO:0006542]; nitrogen utilization [GO:0019740]	ATP binding [GO:0005524]; glutamate-ammonia ligase activity [GO:0004356]
XCC_RS17490	-1.86012	-0.763493	7.03413	0.0213148	0.0418348	XCC3374		WP_011038472.1	139		Q8P5G7	Q8P5G7_XANCP	Uncharacterized protein	XCC3374	xcc:XCC3374;		integral component of membrane [GO:0016021]	integral component of membrane [GO:0016021]
XCC_RS05345	-1.85439	4.84041	100.048	4.4722e-07	3.47784e-06	XCC1034			97		Q8PBT5	Q8PBT5_XANCP	Antitoxin ParD	XCC1034	xcc:XCC1034;	regulation of transcription, DNA-templated [GO:0006355]		regulation of transcription, DNA-templated [GO:0006355]
XCC_RS16745	-1.8472	3.89717	95.6555	5.1211e-07	3.89131e-06	XCC3229	pilP	WP_011038332.1	177		Q8P5V6	Q8P5V6_XANCP	Fimbrial assembly protein	pilP XCC3229	xcc:XCC3229;	type IV pilus biogenesis [GO:0043683]; type IV pilus-dependent motility [GO:0043107]		type IV pilus biogenesis [GO:0043683]; type IV pilus-dependent motility [GO:0043107]
XCC_RS03780	-1.84569	7.18991	316.888	6.65736e-10	1.56159e-08	XCC0733		WP_011035969.1	314		Q8PCJ3	Q8PCJ3_XANCP	Peptidase	XCC0733	xcc:XCC0733;	septum digestion after cytokinesis [GO:0000920]	integral component of membrane [GO:0016021]	integral component of membrane [GO:0016021]; metalloendopeptidase activity [GO:0004222]; septum digestion after cytokinesis [GO:0000920]	metalloendopeptidase activity [GO:0004222]
XCC_RS05540	-1.82077	1.09464	25.8176	0.000282514	0.00091748	XCC1071		WP_011036271.1	89		Q8PBP8	Q8PBP8_XANCP	Uncharacterized protein	XCC1071	xcc:XCC1071;
XCC_RS18430	-1.82	4.64895	170.111	2.23018e-08	2.78605e-07	XCC3558		WP_011038650.1	313		Q8P4Z0	Q8P4Z0_XANCP	Putative transmembrane protein	XCC3558	xcc:XCC3558;	CAAX-box protein processing [GO:0071586]	integral component of membrane [GO:0016021]	integral component of membrane [GO:0016021]; metalloendopeptidase activity [GO:0004222]; CAAX-box protein processing [GO:0071586]	metalloendopeptidase activity [GO:0004222]
XCC_RS10180	-1.81929	6.54934	234.734	3.66697e-09	6.20224e-08	XCC1959			1029		Q8P9A5	Q8P9A5_XANCP	Uncharacterized protein	XCC1959	xcc:XCC1959;
XCC_RS15970	-1.81252	5.63973	210.402	6.79521e-09	1.01481e-07	XCC3079	bfeA	WP_011038194.1	811		Q8P691	Q8P691_XANCP	Ferric enterobactin receptor	bfeA XCC3079	xcc:XCC3079;	siderophore transmembrane transport [GO:0044718]	intrinsic component of cell outer membrane [GO:0031230]	intrinsic component of cell outer membrane [GO:0031230]; siderophore uptake transmembrane transporter activity [GO:0015344]; siderophore transmembrane transport [GO:0044718]	siderophore uptake transmembrane transporter activity [GO:0015344]
XCC_RS11430	-1.80493	4.53027	65.3373	4.74207e-06	2.63408e-05	XCC2193	ihfB	WP_011037339.1	103		Q8P8P6	IHFB_XANCP	Integration host factor subunit beta (IHF-beta)	ihfB himD XCC2193	xcc:XCC2193;	DNA recombination [GO:0006310]; regulation of transcription, DNA-templated [GO:0006355]; regulation of translation [GO:0006417]	chromosome [GO:0005694]; cytosol [GO:0005829]	chromosome [GO:0005694]; cytosol [GO:0005829]; DNA binding [GO:0003677]; DNA recombination [GO:0006310]; regulation of transcription, DNA-templated [GO:0006355]; regulation of translation [GO:0006417]	DNA binding [GO:0003677]
TRINITY_DN2803_c0_g1	-1.79689	8.01588		6.65424e-10	7.16499e-07	XCC1823		WP_011036993.1	183		Q8P9N0	Q8P9N0_XANCP	Nudix hydrolase domain-containing protein	XCC1823	xcc:XCC1823;			hydrolase activity [GO:0016787]	hydrolase activity [GO:0016787]
XCC_RS03585	-1.78664	6.39244	186.089	1.35239e-08	1.81737e-07	XCC0694		WP_011035933.1	207		Q8PCN0	Q8PCN0_XANCP	Uncharacterized protein	XCC0694	xcc:XCC0694;
XCC_RS11530	-1.78372	6.29357	202.866	8.34043e-09	1.19196e-07	XCC2213		WP_011037358.1	401		Q8P8M7	Q8P8M7_XANCP	Uncharacterized protein	XCC2213	xcc:XCC2213;	cell division [GO:0051301]; chromosome separation [GO:0051304]		cell division [GO:0051301]; chromosome separation [GO:0051304]
XCC_RS04850	-1.7831	4.58294	175.559	1.87152e-08	2.41119e-07	XCC0937		WP_011036151.1	285		Q8PC17	Q8PC17_XANCP	Pseudouridine synthase (EC 5.4.99.-)	XCC0937	xcc:XCC0937;	pseudouridine synthesis [GO:0001522]		pseudouridine synthase activity [GO:0009982]; RNA binding [GO:0003723]; pseudouridine synthesis [GO:0001522]	pseudouridine synthase activity [GO:0009982]; RNA binding [GO:0003723]
XCC_RS11435	-1.78201	10.6628	71.5133	2.34134e-06	1.41728e-05	XCC2194	rpsA	WP_011037340.1	559		Q8P8P5	Q8P8P5_XANCP	30S ribosomal protein S1	rpsA XCC2194	xcc:XCC2194;	translation [GO:0006412]	cytosolic small ribosomal subunit [GO:0022627]	cytosolic small ribosomal subunit [GO:0022627]; mRNA binding [GO:0003729]; structural constituent of ribosome [GO:0003735]; translation [GO:0006412]	mRNA binding [GO:0003729]; structural constituent of ribosome [GO:0003735]
XCC_RS07155	-1.77704	8.99814	105.082	3.1017e-07	2.50692e-06	XCC1374	tsf	WP_011036566.1	292		Q8PAV3	EFTS_XANCP	Elongation factor Ts (EF-Ts)	tsf XCC1374	xcc:XCC1374;	translational elongation [GO:0006414]	cytoplasm [GO:0005737]	cytoplasm [GO:0005737]; translation elongation factor activity [GO:0003746]; translational elongation [GO:0006414]	translation elongation factor activity [GO:0003746]
XCC_RS13060	-1.76711	9.32381	164.92	2.64892e-08	3.21144e-07	XCC2512	nusA	WP_011037645.1	503		Q8P7U6	Q8P7U6_XANCP	Transcription termination/antitermination protein NusA	nusA XCC2512	xcc:XCC2512;	DNA-templated transcription, termination [GO:0006353]; transcription antitermination [GO:0031564]	cytosol [GO:0005829]	cytosol [GO:0005829]; DNA-binding transcription factor activity [GO:0003700]; nucleotide binding [GO:0000166]; RNA binding [GO:0003723]; DNA-templated transcription, termination [GO:0006353]; transcription antitermination [GO:0031564]	DNA-binding transcription factor activity [GO:0003700]; nucleotide binding [GO:0000166]; RNA binding [GO:0003723]
XCC_RS03775	-1.74666	5.89824	267.545	1.74704e-09	3.3965e-08	XCC0732		WP_011035968.1	150		Q8PCJ4	Q8PCJ4_XANCP	Uncharacterized protein	XCC0732	xcc:XCC0732;
XCC_RS07865	-1.74014	4.7879	126.423	1.14228e-07	1.1054e-06	XCC1507			346		Q8PAH6	Q8PAH6_XANCP	Transcriptional regulator	XCC1507	xcc:XCC1507;	regulation of transcription, DNA-templated [GO:0006355]		DNA-binding transcription factor activity [GO:0003700]; transcription regulatory region sequence-specific DNA binding [GO:0000976]; regulation of transcription, DNA-templated [GO:0006355]	DNA-binding transcription factor activity [GO:0003700]; transcription regulatory region sequence-specific DNA binding [GO:0000976]
XCC_RS13000	-1.74012	4.70833	184.471	1.41996e-08	1.8952e-07	XCC2500		WP_011037633.1	106		Q8P7V8	Q8P7V8_XANCP	Glutaredoxin	XCC2500	xcc:XCC2500;			2 iron, 2 sulfur cluster binding [GO:0051537]; metal ion binding [GO:0046872]; protein disulfide oxidoreductase activity [GO:0015035]	2 iron, 2 sulfur cluster binding [GO:0051537]; metal ion binding [GO:0046872]; protein disulfide oxidoreductase activity [GO:0015035]
XCC_RS02835	-1.73413	7.43734	247.703	2.70501e-09	4.80446e-08	XCC0548	atpB	WP_011035796.1	266		Q8PD00	Q8PD00_XANCP	ATP synthase subunit a (ATP synthase F0 sector subunit a) (F-ATPase subunit 6)	atpB XCC0548	xcc:XCC0548;	plasma membrane ATP synthesis coupled proton transport [GO:0042777]	integral component of plasma membrane [GO:0005887]; proton-transporting ATP synthase complex, coupling factor F(o) [GO:0045263]	integral component of plasma membrane [GO:0005887]; proton-transporting ATP synthase complex, coupling factor F(o) [GO:0045263]; proton-transporting ATP synthase activity, rotational mechanism [GO:0046933]; plasma membrane ATP synthesis coupled proton transport [GO:0042777]	proton-transporting ATP synthase activity, rotational mechanism [GO:0046933]
XCC_RS12350	-1.72925	6.50723	70.9354	1.24033e-05	6.09016e-05	XCC2374			376		Q8P872	Q8P872_XANCP	Uncharacterized protein	XCC2374	xcc:XCC2374;	lipid catabolic process [GO:0016042]		triglyceride lipase activity [GO:0004806]; lipid catabolic process [GO:0016042]	triglyceride lipase activity [GO:0004806]
XCC_RS15810	-1.71339	6.06127	225.492	4.60043e-09	7.46446e-08	XCC3048	ybaL	WP_011038163.1	565		Q8P6C2	Q8P6C2_XANCP	Cation:proton antiporter	ybaL XCC3048	xcc:XCC3048;	potassium ion transport [GO:0006813]	integral component of membrane [GO:0016021]	integral component of membrane [GO:0016021]; solute:proton antiporter activity [GO:0015299]; potassium ion transport [GO:0006813]	solute:proton antiporter activity [GO:0015299]
XCC_RS16750	-1.70696	5.06128	167.59	2.42309e-08	2.96262e-07	XCC3230	pilO	WP_011038333.1	221		Q8P5V5	Q8P5V5_XANCP	Fimbrial assembly membrane protein	pilO XCC3230	xcc:XCC3230;	type IV pilus biogenesis [GO:0043683]; type IV pilus-dependent motility [GO:0043107]	integral component of membrane [GO:0016021]	integral component of membrane [GO:0016021]; type IV pilus biogenesis [GO:0043683]; type IV pilus-dependent motility [GO:0043107]
XCC_RS06650	-1.67561	3.68958	91.1396	6.61625e-07	4.83996e-06	XCC1278		WP_011036472.1	234		Q8PB47	Q8PB47_XANCP	Uncharacterized protein	XCC1278	xcc:XCC1278;
XCC_RS02850	-1.67239	6.82037	191.236	1.16107e-08	1.62174e-07	XCC0551	atpH	WP_011035798.1	175		Q8PCZ8	ATPD_XANCP	ATP synthase subunit delta (ATP synthase F(1) sector subunit delta) (F-type ATPase subunit delta) (F-ATPase subunit delta)	atpH XCC0551	xcc:XCC0551;	ATP synthesis coupled proton transport [GO:0015986]	plasma membrane [GO:0005886]; proton-transporting ATP synthase complex, catalytic core F(1) [GO:0045261]	plasma membrane [GO:0005886]; proton-transporting ATP synthase complex, catalytic core F(1) [GO:0045261]; proton-transporting ATP synthase activity, rotational mechanism [GO:0046933]; ATP synthesis coupled proton transport [GO:0015986]	proton-transporting ATP synthase activity, rotational mechanism [GO:0046933]
XCC_RS09775	-1.64569	6.14353	144.421	5.51398e-08	5.99455e-07	XCC1878	tsr		689		Q8P9I5	Q8P9I5_XANCP	Chemotaxis protein	tsr XCC1878	xcc:XCC1878;	chemotaxis [GO:0006935]; signal transduction [GO:0007165]	integral component of plasma membrane [GO:0005887]	integral component of plasma membrane [GO:0005887]; transmembrane signaling receptor activity [GO:0004888]; chemotaxis [GO:0006935]; signal transduction [GO:0007165]	transmembrane signaling receptor activity [GO:0004888]
XCC_RS03950	-1.63319	8.99345	149.148	4.61801e-08	5.17697e-07	XCC0761	metK	WP_011035997.1	403		Q8PCH3	METK_XANCP	S-adenosylmethionine synthase (AdoMet synthase) (EC 2.5.1.6) (MAT) (Methionine adenosyltransferase)	metK XCC0761	xcc:XCC0761;	one-carbon metabolic process [GO:0006730]; S-adenosylmethionine biosynthetic process [GO:0006556]	cytosol [GO:0005829]	cytosol [GO:0005829]; ATP binding [GO:0005524]; magnesium ion binding [GO:0000287]; methionine adenosyltransferase activity [GO:0004478]; one-carbon metabolic process [GO:0006730]; S-adenosylmethionine biosynthetic process [GO:0006556]	ATP binding [GO:0005524]; magnesium ion binding [GO:0000287]; methionine adenosyltransferase activity [GO:0004478]
XCC_RS20080	-1.6314	9.29886	119.668	1.53938e-07	1.40044e-06	XCC3878		WP_011038953.1	373		Q8P438	Q8P438_XANCP	FA_desaturase domain-containing protein	XCC3878	xcc:XCC3878;	lipid metabolic process [GO:0006629]	integral component of membrane [GO:0016021]	integral component of membrane [GO:0016021]; lipid metabolic process [GO:0006629]
TRINITY_DN2420_c0_g1	-1.62765	10.4355		2.96958e-16	7.23647e-13	XCC3163	susB	WP_011038270.1	654		Q8P619	Q8P619_XANCP	Alpha-glucosidase	susB XCC3163	xcc:XCC3163;	metabolic process [GO:0008152]		carbohydrate binding [GO:0030246]; hydrolase activity, acting on glycosyl bonds [GO:0016798]; metabolic process [GO:0008152]	carbohydrate binding [GO:0030246]; hydrolase activity, acting on glycosyl bonds [GO:0016798]
XCC_RS10995	-1.62353	3.81785	90.6302	6.81506e-07	4.96219e-06	XCC2109	avrXccC	WP_011037263.1	331		Q8P8X2	Q8P8X2_XANCP	Avirulence protein	avrXccC XCC2109	xcc:XCC2109;	pathogenesis [GO:0009405]		pathogenesis [GO:0009405]
XCC_RS02845	-1.61881	7.59457	125.243	1.20209e-07	1.14027e-06	XCC0550	atpF	WP_011035797.1	156		Q8PCZ9	ATPF_XANCP	ATP synthase subunit b (ATP synthase F(0) sector subunit b) (ATPase subunit I) (F-type ATPase subunit b) (F-ATPase subunit b)	atpF XCC0550	xcc:XCC0550;		integral component of membrane [GO:0016021]; plasma membrane [GO:0005886]; proton-transporting ATP synthase complex, coupling factor F(o) [GO:0045263]	integral component of membrane [GO:0016021]; plasma membrane [GO:0005886]; proton-transporting ATP synthase complex, coupling factor F(o) [GO:0045263]; proton-transporting ATP synthase activity, rotational mechanism [GO:0046933]	proton-transporting ATP synthase activity, rotational mechanism [GO:0046933]
XCC_RS07040	-1.61785	2.90837	60.0816	5.66595e-06	3.07214e-05	XCC1351			122		Q8PAX5	Q8PAX5_XANCP	PadR domain-containing protein	XCC1351	xcc:XCC1351;
XCC_RS00995	-1.60913	4.31303	105.672	3.01012e-07	2.4699e-06	XCC0188	ntrB		349		Q8PDZ6	Q8PDZ6_XANCP	Histidine kinase (EC 2.7.13.3)	ntrB XCC0188	xcc:XCC0188;			phosphorelay sensor kinase activity [GO:0000155]	phosphorelay sensor kinase activity [GO:0000155]
XCC_RS11650	-1.60471	6.57818	257.867	2.15357e-09	3.95857e-08	XCC2236	cynX	WP_011037380.1	422		Q8P8K5	Q8P8K5_XANCP	MFS transporter	cynX XCC2236	xcc:XCC2236;		integral component of membrane [GO:0016021]	integral component of membrane [GO:0016021]; transmembrane transporter activity [GO:0022857]	transmembrane transporter activity [GO:0022857]
XCC_RS13425	-1.59713	7.15609	213.789	6.21158e-09	9.40673e-08	XCC2584		WP_011037714.1	247		Q8P7M7	Q8P7M7_XANCP	NLPC_P60 domain-containing protein	XCC2584	xcc:XCC2584;
XCC_RS14345	-1.59437	7.59792	211.856	6.53711e-09	9.83072e-08	XCC2769	nifS	WP_011037897.1	413		Q8P745	Q8P745_XANCP	Cysteine desulfurase (EC 2.8.1.7)	nifS XCC2769	xcc:XCC2769;	cysteine metabolic process [GO:0006534]		cysteine desulfurase activity [GO:0031071]; pyridoxal phosphate binding [GO:0030170]; cysteine metabolic process [GO:0006534]	cysteine desulfurase activity [GO:0031071]; pyridoxal phosphate binding [GO:0030170]
XCC_RS19140	-1.59325	7.77479	208.077	7.2332e-09	1.0728e-07	XCC3695		WP_011038778.1	288		Q8P4L2	Q8P4L2_XANCP	Oxidoreductase	XCC3695	xcc:XCC3695;			oxidoreductase activity [GO:0016491]	oxidoreductase activity [GO:0016491]
XCC_RS00005	-1.58521	6.8476	186.512	1.33533e-08	1.80102e-07	XCC0001	dnaA	WP_011035259.1	442		Q8PEH5	DNAA_XANCP	Chromosomal replication initiator protein DnaA	dnaA XCC0001	xcc:XCC0001;	DNA replication [GO:0006260]; DNA replication initiation [GO:0006270]; regulation of DNA replication [GO:0006275]	cytoplasm [GO:0005737]; plasma membrane [GO:0005886]	cytoplasm [GO:0005737]; plasma membrane [GO:0005886]; ATP binding [GO:0005524]; DNA replication origin binding [GO:0003688]; DNA replication [GO:0006260]; DNA replication initiation [GO:0006270]; regulation of DNA replication [GO:0006275]	ATP binding [GO:0005524]; DNA replication origin binding [GO:0003688]
XCC_RS04640	-1.58518	9.41661	90.2533	6.96664e-07	5.05136e-06	XCC0896	rplD	WP_011036124.1	201		Q8PC48	RL4_XANCP	50S ribosomal protein L4	rplD XCC0896	xcc:XCC0896;	translation [GO:0006412]	ribosome [GO:0005840]	ribosome [GO:0005840]; rRNA binding [GO:0019843]; structural constituent of ribosome [GO:0003735]; translation [GO:0006412]	rRNA binding [GO:0019843]; structural constituent of ribosome [GO:0003735]
XCC_RS02840	-1.58257	7.43559	102.989	4.76905e-07	3.67558e-06	XCC0549	atpE	WP_002814105.1	100		Q7CLV6	Q7CLV6_XANCP	ATP synthase subunit c (ATP synthase F(0) sector subunit c) (F-type ATPase subunit c) (F-ATPase subunit c) (Lipid-binding protein)	atpE XCC0549	xcc:XCC0549;	ATP synthesis coupled proton transport [GO:0015986]	integral component of membrane [GO:0016021]; plasma membrane [GO:0005886]; proton-transporting ATP synthase complex, coupling factor F(o) [GO:0045263]	integral component of membrane [GO:0016021]; plasma membrane [GO:0005886]; proton-transporting ATP synthase complex, coupling factor F(o) [GO:0045263]; lipid binding [GO:0008289]; proton-transporting ATP synthase activity, rotational mechanism [GO:0046933]; ATP synthesis coupled proton transport [GO:0015986]	lipid binding [GO:0008289]; proton-transporting ATP synthase activity, rotational mechanism [GO:0046933]
XCC_RS03610	-1.58246	5.90945	144.062	5.58979e-08	6.03138e-07	XCC0699	thiL	WP_011035938.1	324		Q8PCM5	Q8PCM5_XANCP	Thiamine-monophosphate kinase (TMP kinase) (Thiamine-phosphate kinase) (EC 2.7.4.16)	thiL XCC0699	xcc:XCC0699;	thiamine biosynthetic process [GO:0009228]; thiamine diphosphate biosynthetic process [GO:0009229]		ATP binding [GO:0005524]; magnesium ion binding [GO:0000287]; thiamine-phosphate kinase activity [GO:0009030]; thiamine biosynthetic process [GO:0009228]; thiamine diphosphate biosynthetic process [GO:0009229]	ATP binding [GO:0005524]; magnesium ion binding [GO:0000287]; thiamine-phosphate kinase activity [GO:0009030]
XCC_RS09860	-1.57917	0.243823	9.23911	0.0104339	0.0222384	XCC1896		WP_011037064.1	138		Q8P9G8	Q8P9G8_XANCP	SymE_toxin domain-containing protein	XCC1896	xcc:XCC1896;	RNA metabolic process [GO:0016070]	cytoplasm [GO:0005737]	cytoplasm [GO:0005737]; hydrolase activity, acting on ester bonds [GO:0016788]; RNA binding [GO:0003723]; RNA metabolic process [GO:0016070]	hydrolase activity, acting on ester bonds [GO:0016788]; RNA binding [GO:0003723]
XCC_RS16740	-1.57313	5.10859	170.968	2.1688e-08	2.72902e-07	XCC3228	pilQ	WP_011038331.1	648		Q8P5V7	Q8P5V7_XANCP	Fimbrial assembly protein	pilQ XCC3228	xcc:XCC3228;	protein secretion [GO:0009306]	cell outer membrane [GO:0009279]	cell outer membrane [GO:0009279]; protein secretion [GO:0009306]
XCC_RS14350	-1.5729	6.81514	242.365	3.06009e-09	5.39076e-08	XCC2770		WP_011037898.1	179		Q8P744	Q8P744_XANCP	Acetyltransferase	XCC2770	xcc:XCC2770;			N-acetyltransferase activity [GO:0008080]; transferase activity, transferring acyl groups other than amino-acyl groups [GO:0016747]	N-acetyltransferase activity [GO:0008080]; transferase activity, transferring acyl groups other than amino-acyl groups [GO:0016747]
XCC_RS15335	-1.57146	-0.277483	7.36976	0.0189996	0.0378938			WP_011269567.1	79		A0A6C1YI85	A0A6C1YI85_XANCA	Uncharacterized protein	TR80_019425
XCC_RS09595	-1.56271	6.29622	184.407	1.42272e-08	1.8952e-07	XCC1842		WP_011037012.1	183		Q8P9L2	Q8P9L2_XANCP	Uncharacterized protein	XCC1842	xcc:XCC1842;
XCC_RS11560	-1.56056	4.39401	85.5832	9.21423e-07	6.42465e-06	XCC2219	ccmA	WP_011037364.1	214		Q8P8M1	CCMA_XANCP	Cytochrome c biogenesis ATP-binding export protein CcmA (EC 7.6.2.5) (Heme exporter protein A)	ccmA XCC2219	xcc:XCC2219;	cytochrome complex assembly [GO:0017004]	plasma membrane [GO:0005886]	plasma membrane [GO:0005886]; ATP binding [GO:0005524]; ATPase activity [GO:0016887]; ATPase-coupled heme transmembrane transporter activity [GO:0015439]; cytochrome complex assembly [GO:0017004]	ATPase activity [GO:0016887]; ATPase-coupled heme transmembrane transporter activity [GO:0015439]; ATP binding [GO:0005524]
XCC_RS09600	-1.55341	9.14532	130.037	9.79601e-08	9.65287e-07	XCC1843	carB	WP_011037013.1	1080		P58943	CARB_XANCP	Carbamoyl-phosphate synthase large chain (EC 6.3.5.5) (Carbamoyl-phosphate synthetase ammonia chain)	carB XCC1843	xcc:XCC1843;	'de novo' UMP biosynthetic process [GO:0044205]; arginine biosynthetic process [GO:0006526]; glutamine metabolic process [GO:0006541]; nitrogen compound metabolic process [GO:0006807]	cytoplasm [GO:0005737]	cytoplasm [GO:0005737]; ATP binding [GO:0005524]; carbamoyl-phosphate synthase (glutamine-hydrolyzing) activity [GO:0004088]; metal ion binding [GO:0046872]; 'de novo' UMP biosynthetic process [GO:0044205]; arginine biosynthetic process [GO:0006526]; glutamine metabolic process [GO:0006541]; nitrogen compound metabolic process [GO:0006807]	ATP binding [GO:0005524]; carbamoyl-phosphate synthase (glutamine-hydrolyzing) activity [GO:0004088]; metal ion binding [GO:0046872]
XCC_RS03015	-1.55205	6.02891	217.189	5.6836e-09	8.94809e-08	XCC0582	fabA	WP_011035827.1	171		Q8PCW9	FABA_XANCP	3-hydroxydecanoyl-[acyl-carrier-protein] dehydratase (EC 4.2.1.59) (3-hydroxyacyl-[acyl-carrier-protein] dehydratase FabA) (Beta-hydroxydecanoyl thioester dehydrase) (Trans-2-decenoyl-[acyl-carrier-protein] isomerase) (EC 5.3.3.14)	fabA XCC0582	xcc:XCC0582;	fatty acid biosynthetic process [GO:0006633]	cytoplasm [GO:0005737]	cytoplasm [GO:0005737]; (3R)-hydroxymyristoyl-[acyl-carrier-protein] dehydratase activity [GO:0008659]; 3-hydroxydecanoyl-[acyl-carrier-protein] dehydratase activity [GO:0008693]; 3-hydroxyoctanoyl-[acyl-carrier-protein] dehydratase activity [GO:0047451]; 3-hydroxypalmitoyl-[acyl-carrier-protein] dehydratase activity [GO:0004317]; trans-2-decenoyl-acyl-carrier-protein isomerase activity [GO:00340…	(3R)-hydroxymyristoyl-[acyl-carrier-protein] dehydratase activity [GO:0008659]; 3-hydroxydecanoyl-[acyl-carrier-protein] dehydratase activity [GO:0008693]; 3-hydroxyoctanoyl-[acyl-carrier-protein] dehydratase activity [GO:0047451]; 3-hydroxypalmitoyl-[acyl-carrier-protein] dehydratase activity [GO:0004317]; trans-2-decenoyl-acyl-carrier-protein isomerase activity [GO:0034017]
XCC_RS09725	-1.54527	3.43634	56.2198	7.89035e-06	4.11786e-05	XCC1868	cheR	WP_011037038.1	289		Q8P9J5	Q8P9J5_XANCP	Chemotaxis protein methyltransferase (EC 2.1.1.80)	cheR XCC1868	xcc:XCC1868;			protein-glutamate O-methyltransferase activity [GO:0008983]	protein-glutamate O-methyltransferase activity [GO:0008983]
XCC_RS12775	-1.53712	6.55736	205.732	7.70879e-09	1.12024e-07	XCC2457	ihfA	WP_002811076.1	99		P0A0T9	IHFA_XANCP	Integration host factor subunit alpha (IHF-alpha)	ihfA gumA himA XCC2457	xcc:XCC2457;	DNA recombination [GO:0006310]; regulation of transcription, DNA-templated [GO:0006355]; regulation of translation [GO:0006417]	cytosol [GO:0005829]	cytosol [GO:0005829]; DNA binding [GO:0003677]; DNA recombination [GO:0006310]; regulation of transcription, DNA-templated [GO:0006355]; regulation of translation [GO:0006417]	DNA binding [GO:0003677]
XCC_RS02265	-1.52065	5.08672	162.331	2.89183e-08	3.45738e-07	XCC0437		WP_011035690.1	130		Q8PDA3	Q8PDA3_XANCP	DUF559 domain-containing protein	XCC0437	xcc:XCC0437;
XCC_RS05535	-1.51996	2.57997	43.8176	2.64605e-05	0.000117979	XCC1070		WP_011036270.1	98		Q8PBP9	Q8PBP9_XANCP	Uncharacterized protein	XCC1070	xcc:XCC1070;
XCC_RS05260	-1.50905	7.4678	204.157	8.04871e-09	1.16571e-07	XCC1017	fabD	WP_011036219.1	314		Q8PBV0	Q8PBV0_XANCP	Malonyl CoA-acyl carrier protein transacylase (EC 2.3.1.39)	fabD XCC1017	xcc:XCC1017;	fatty acid biosynthetic process [GO:0006633]	cytosol [GO:0005829]	cytosol [GO:0005829]; [acyl-carrier-protein] S-malonyltransferase activity [GO:0004314]; fatty acid biosynthetic process [GO:0006633]	[acyl-carrier-protein] S-malonyltransferase activity [GO:0004314]
XCC_RS19775	-1.49933	9.69933	76.4195	1.66291e-06	1.05546e-05	XCC3817	rpsU	WP_002808376.1	71		P66536	RS21_XANCP	30S ribosomal protein S21	rpsU XCC3817	xcc:XCC3817;	translation [GO:0006412]	ribosome [GO:0005840]	ribosome [GO:0005840]; structural constituent of ribosome [GO:0003735]; translation [GO:0006412]	structural constituent of ribosome [GO:0003735]
XCC_RS04570	-1.49846	5.2922	122.35	1.36493e-07	1.27236e-06	XCC0882	secE		118		Q8PC58	Q8PC58_XANCP	Protein translocase subunit SecE	secE XCC0882	xcc:XCC0882;	intracellular protein transmembrane transport [GO:0065002]; protein secretion [GO:0009306]; protein targeting [GO:0006605]; protein transport by the Sec complex [GO:0043952]	integral component of plasma membrane [GO:0005887]	integral component of plasma membrane [GO:0005887]; P-P-bond-hydrolysis-driven protein transmembrane transporter activity [GO:0015450]; protein transmembrane transporter activity [GO:0008320]; intracellular protein transmembrane transport [GO:0065002]; protein secretion [GO:0009306]; protein targeting [GO:0006605]; protein transport by the Sec complex [GO:0043952]	P-P-bond-hydrolysis-driven protein transmembrane transporter activity [GO:0015450]; protein transmembrane transporter activity [GO:0008320]
XCC_RS07570	-1.49779	0.864834	12.4668	0.00422781	0.0100425	XCC1455			337		Q8PAM6	Q8PAM6_XANCP	IS1477 transposase	XCC1455	xcc:XCC1455;	DNA integration [GO:0015074]		nucleic acid binding [GO:0003676]; DNA integration [GO:0015074]	nucleic acid binding [GO:0003676]
XCC_RS04575	-1.49667	8.79159	126.155	1.15555e-07	1.11324e-06	XCC0883	nusG	WP_011036113.1	185		H9L4N0	H9L4N0_XANCP	Transcription termination/antitermination protein NusG	nusG XCC0883	xcc:XCC0883;	DNA-templated transcription, elongation [GO:0006354]; DNA-templated transcription, termination [GO:0006353]; regulation of DNA-templated transcription, elongation [GO:0032784]; transcription antitermination [GO:0031564]	cytosol [GO:0005829]	cytosol [GO:0005829]; DNA-templated transcription, elongation [GO:0006354]; DNA-templated transcription, termination [GO:0006353]; regulation of DNA-templated transcription, elongation [GO:0032784]; transcription antitermination [GO:0031564]
XCC_RS08435	-1.49511	4.15491	92.4944	6.11967e-07	4.52269e-06
XCC_RS14950	-1.49077	4.36036	110.825	2.33056e-07	1.99578e-06	XCC2886	glk	WP_011038011.1	338		Q8P6S9	Q8P6S9_XANCP	Glucose kinase	glk XCC2886	xcc:XCC2886;	glycolytic process [GO:0006096]	cytosol [GO:0005829]	cytosol [GO:0005829]; ATP binding [GO:0005524]; glucokinase activity [GO:0004340]; glucose binding [GO:0005536]; glycolytic process [GO:0006096]	ATP binding [GO:0005524]; glucokinase activity [GO:0004340]; glucose binding [GO:0005536]
XCC_RS12785	-1.48641	7.23548	219.147	5.40341e-09	8.62652e-08	XCC2459	pheS	WP_011037597.1	336		Q8P7Z5	SYFA_XANCP	Phenylalanine--tRNA ligase alpha subunit (EC 6.1.1.20) (Phenylalanyl-tRNA synthetase alpha subunit) (PheRS)	pheS XCC2459	xcc:XCC2459;	phenylalanyl-tRNA aminoacylation [GO:0006432]	cytoplasm [GO:0005737]	cytoplasm [GO:0005737]; ATP binding [GO:0005524]; magnesium ion binding [GO:0000287]; phenylalanine-tRNA ligase activity [GO:0004826]; tRNA binding [GO:0000049]; phenylalanyl-tRNA aminoacylation [GO:0006432]	ATP binding [GO:0005524]; magnesium ion binding [GO:0000287]; phenylalanine-tRNA ligase activity [GO:0004826]; tRNA binding [GO:0000049]
XCC_RS10560	-1.48494	5.16644	156.973	3.48229e-08	4.08412e-07	XCC2034	exoI	WP_011037197.1	231		Q8P932	Q8P932_XANCP	Succinoglycan biosynthesis protein	exoI XCC2034	xcc:XCC2034;
TRINITY_DN87_c0_g2	-1.47743	6.74257		1.8708e-05	0.00926404	XCC2485	uvrB	WP_011037621.1	673		Q8P7X1	UVRB_XANCP	UvrABC system protein B (Protein UvrB) (Excinuclease ABC subunit B)	uvrB XCC2485	xcc:XCC2485;	nucleotide-excision repair [GO:0006289]; SOS response [GO:0009432]	cytoplasm [GO:0005737]; excinuclease repair complex [GO:0009380]	cytoplasm [GO:0005737]; excinuclease repair complex [GO:0009380]; ATP binding [GO:0005524]; ATPase activity [GO:0016887]; DNA binding [GO:0003677]; excinuclease ABC activity [GO:0009381]; nucleotide-excision repair [GO:0006289]; SOS response [GO:0009432]	ATPase activity [GO:0016887]; ATP binding [GO:0005524]; DNA binding [GO:0003677]; excinuclease ABC activity [GO:0009381]
XCC_RS02855	-1.47708	9.35428	102.846	3.48031e-07	2.77653e-06	XCC0552	atpA	WP_011035799.1	515		Q8PCZ7	ATPA_XANCP	ATP synthase subunit alpha (EC 7.1.2.2) (ATP synthase F1 sector subunit alpha) (F-ATPase subunit alpha)	atpA XCC0552	xcc:XCC0552;	ATP synthesis coupled proton transport [GO:0015986]	plasma membrane [GO:0005886]; proton-transporting ATP synthase complex, catalytic core F(1) [GO:0045261]	plasma membrane [GO:0005886]; proton-transporting ATP synthase complex, catalytic core F(1) [GO:0045261]; ADP binding [GO:0043531]; ATP binding [GO:0005524]; proton-transporting ATP synthase activity, rotational mechanism [GO:0046933]; proton-transporting ATPase activity, rotational mechanism [GO:0046961]; ATP synthesis coupled proton transport [GO:0015986]	ADP binding [GO:0043531]; ATP binding [GO:0005524]; proton-transporting ATPase activity, rotational mechanism [GO:0046961]; proton-transporting ATP synthase activity, rotational mechanism [GO:0046933]
XCC_RS00825	-1.47476	0.293122	10.2646	0.00770601	0.0170211	XCC0154			364		Q8PE29	Q8PE29_XANCP	Rhamnogalacturonan acetylesterase	XCC0154	xcc:XCC0154;			hydrolase activity [GO:0016787]	hydrolase activity [GO:0016787]
XCC_RS08175	-1.46943	8.75199	80.233	1.29132e-06	8.53498e-06	XCC1565	rplI	WP_005991240.1	149		Q8PAC0	RL9_XANCP	50S ribosomal protein L9	rplI XCC1565	xcc:XCC1565;	translation [GO:0006412]	cytosolic large ribosomal subunit [GO:0022625]	cytosolic large ribosomal subunit [GO:0022625]; rRNA binding [GO:0019843]; structural constituent of ribosome [GO:0003735]; translation [GO:0006412]	rRNA binding [GO:0019843]; structural constituent of ribosome [GO:0003735]
XCC_RS12345	-1.4678	5.73793	84.7164	1.29649e-06	8.55603e-06	XCC2373	rpfN		378		Q8P873	Q8P873_XANCP	Porin	rpfN XCC2373	xcc:XCC2373;	carbohydrate transport [GO:0008643]; ion transport [GO:0006811]	cell outer membrane [GO:0009279]; pore complex [GO:0046930]	cell outer membrane [GO:0009279]; pore complex [GO:0046930]; porin activity [GO:0015288]; carbohydrate transport [GO:0008643]; ion transport [GO:0006811]	porin activity [GO:0015288]
XCC_RS02830	-1.46695	8.63186	91.8159	6.36271e-07	4.67766e-06	XCC0547			121		Q8PD01	Q8PD01_XANCP	Uncharacterized protein	XCC0547	xcc:XCC0547;		integral component of membrane [GO:0016021]	integral component of membrane [GO:0016021]
XCC_RS09745	-1.45175	3.90591	70.748	2.47422e-06	1.4811e-05	XCC1872	ycgR		265		Q8P9J1	Q8P9J1_XANCP	Flagellar brake protein YcgR (Cyclic di-GMP binding protein YcgR)	ycgR XCC1872	xcc:XCC1872;	bacterial-type flagellum-dependent cell motility [GO:0071973]; regulation of bacterial-type flagellum-dependent cell motility by regulation of motor speed [GO:0071945]	bacterial-type flagellum basal body [GO:0009425]	bacterial-type flagellum basal body [GO:0009425]; cyclic-di-GMP binding [GO:0035438]; bacterial-type flagellum-dependent cell motility [GO:0071973]; regulation of bacterial-type flagellum-dependent cell motility by regulation of motor speed [GO:0071945]	cyclic-di-GMP binding [GO:0035438]
XCC_RS04535	-1.45147	5.70481	126.328	1.14696e-07	1.10745e-06	XCC0875	pth	WP_011036110.1	193		Q8PC61	PTH_XANCP	Peptidyl-tRNA hydrolase (PTH) (EC 3.1.1.29)	pth XCC0875	xcc:XCC0875;	translation [GO:0006412]	cytoplasm [GO:0005737]	cytoplasm [GO:0005737]; aminoacyl-tRNA hydrolase activity [GO:0004045]; translation [GO:0006412]	aminoacyl-tRNA hydrolase activity [GO:0004045]
XCC_RS12325	-1.44775	7.19768	197.724	9.63194e-09	1.36748e-07	XCC2369		WP_011037512.1	331		Q8P874	Q8P874_XANCP	Transcriptional regulator lacI family	XCC2369	xcc:XCC2369;	regulation of transcription, DNA-templated [GO:0006355]		DNA-binding transcription factor activity [GO:0003700]; transcription regulatory region sequence-specific DNA binding [GO:0000976]; regulation of transcription, DNA-templated [GO:0006355]	DNA-binding transcription factor activity [GO:0003700]; transcription regulatory region sequence-specific DNA binding [GO:0000976]
XCC_RS21035	-1.44766	3.43892	54.1566	9.49238e-06	4.84842e-05	XCC4058		WP_011039127.1	105		Q8P3L3	Q8P3L3_XANCP	Uncharacterized protein	XCC4058	xcc:XCC4058;		integral component of membrane [GO:0016021]; plasma membrane [GO:0005886]	integral component of membrane [GO:0016021]; plasma membrane [GO:0005886]
XCC_RS05360	-1.44099	5.41247	178.319	1.71573e-08	2.25079e-07	XCC1037	fyuA	WP_011036237.1	738		Q8PBT2	Q8PBT2_XANCP	TonB-dependent receptor	fyuA XCC1037	xcc:XCC1037;		cell outer membrane [GO:0009279]	cell outer membrane [GO:0009279]
XCC_RS15910	-1.43962	6.13696	169.242	2.29456e-08	2.82952e-07	XCC3067	btuB		626		Q8P6A3	Q8P6A3_XANCP	Outer membrane receptor for transport of vitamin B	btuB XCC3067	xcc:XCC3067;	cobalamin transport [GO:0015889]	intrinsic component of cell outer membrane [GO:0031230]; pore complex [GO:0046930]	intrinsic component of cell outer membrane [GO:0031230]; pore complex [GO:0046930]; ATPase-coupled vitamin B12 transmembrane transporter activity [GO:0015420]; porin activity [GO:0015288]; cobalamin transport [GO:0015889]	ATPase-coupled vitamin B12 transmembrane transporter activity [GO:0015420]; porin activity [GO:0015288]
XCC_RS04730	-1.4378	9.24126	101.643	3.70618e-07	2.92965e-06	XCC0914	rplO	WP_012439114.1	147		Q8PC34	RL15_XANCP	50S ribosomal protein L15	rplO XCC0914	xcc:XCC0914;	translation [GO:0006412]	cytosolic large ribosomal subunit [GO:0022625]	cytosolic large ribosomal subunit [GO:0022625]; rRNA binding [GO:0019843]; structural constituent of ribosome [GO:0003735]; translation [GO:0006412]	rRNA binding [GO:0019843]; structural constituent of ribosome [GO:0003735]
XCC_RS09255	-1.43709	4.47937	87.6209	8.14267e-07	5.78974e-06	XCC1776	sglT	WP_011036949.1	520		Q8P9S2	Q8P9S2_XANCP	Sodium/glucose cotransport protein	sglT XCC1776	xcc:XCC1776;		integral component of membrane [GO:0016021]; plasma membrane [GO:0005886]	integral component of membrane [GO:0016021]; plasma membrane [GO:0005886]; glucose:sodium symporter activity [GO:0005412]	glucose:sodium symporter activity [GO:0005412]
XCC_RS20820	-1.43485	4.88741	137.975	7.08478e-08	7.35046e-07	XCC4015			511		Q8P3Q4	Q8P3Q4_XANCP	AMP-ligase	XCC4015	xcc:XCC4015;			ligase activity [GO:0016874]	ligase activity [GO:0016874]
XCC_RS01965	-1.43404	6.31582	190.015	1.20341e-08	1.67006e-07	XCC0377	mnmG	WP_011035631.1	634		Q8PDG1	MNMG_XANCP	tRNA uridine 5-carboxymethylaminomethyl modification enzyme MnmG (Glucose-inhibited division protein A)	mnmG gidA XCC0377	xcc:XCC0377;	tRNA methylation [GO:0030488]; tRNA wobble uridine modification [GO:0002098]	cytosol [GO:0005829]	cytosol [GO:0005829]; flavin adenine dinucleotide binding [GO:0050660]; tRNA methylation [GO:0030488]; tRNA wobble uridine modification [GO:0002098]	flavin adenine dinucleotide binding [GO:0050660]
XCC_RS18780	-1.42582	3.80453	77.7938	1.51615e-06	9.72319e-06	XCC3624	galA	WP_011038708.1	333		Q8P4T2	Q8P4T2_XANCP	Arabinogalactan endo-beta-1,4-galactanase (EC 3.2.1.89)	galA XCC3624	xcc:XCC3624;	pectin catabolic process [GO:0045490]		arabinogalactan endo-1,4-beta-galactosidase activity [GO:0031218]; glucosidase activity [GO:0015926]; pectin catabolic process [GO:0045490]	arabinogalactan endo-1,4-beta-galactosidase activity [GO:0031218]; glucosidase activity [GO:0015926]
XCC_RS17985	-1.42409	6.25137	165.145	2.62902e-08	3.19629e-07	XCC3471		WP_011038567.1	310		Q8P572	Q8P572_XANCP	Sugar kinase	XCC3471	xcc:XCC3471;			kinase activity [GO:0016301]; phosphotransferase activity, alcohol group as acceptor [GO:0016773]	kinase activity [GO:0016301]; phosphotransferase activity, alcohol group as acceptor [GO:0016773]
XCC_RS07870	-1.42394	4.71391	114.173	1.98503e-07	1.74134e-06	XCC1508	fucP	WP_011036694.1	436		Q8PAH5	Q8PAH5_XANCP	Glucose/galactose transporter	fucP XCC1508	xcc:XCC1508;		integral component of membrane [GO:0016021]; plasma membrane [GO:0005886]	integral component of membrane [GO:0016021]; plasma membrane [GO:0005886]; fucose transmembrane transporter activity [GO:0015150]; galactose transmembrane transporter activity [GO:0005354]; glucose transmembrane transporter activity [GO:0005355]	fucose transmembrane transporter activity [GO:0015150]; galactose transmembrane transporter activity [GO:0005354]; glucose transmembrane transporter activity [GO:0005355]
XCC_RS01000	-1.42187	4.21531	94.9782	5.31794e-07	4.00563e-06	XCC0189	ntrC	WP_011035445.1	476		Q8PDZ5	Q8PDZ5_XANCP	DNA-binding transcriptional regulator NtrC (Nitrogen regulation protein NR(I))	ntrC XCC0189	xcc:XCC0189;	nitrogen fixation [GO:0009399]; regulation of nitrogen utilization [GO:0006808]; regulation of transcription, DNA-templated [GO:0006355]	cytoplasm [GO:0005737]	cytoplasm [GO:0005737]; ATP binding [GO:0005524]; phosphorelay response regulator activity [GO:0000156]; sequence-specific DNA binding [GO:0043565]; transcription factor binding [GO:0008134]; nitrogen fixation [GO:0009399]; regulation of nitrogen utilization [GO:0006808]; regulation of transcription, DNA-templated [GO:0006355]	ATP binding [GO:0005524]; phosphorelay response regulator activity [GO:0000156]; sequence-specific DNA binding [GO:0043565]; transcription factor binding [GO:0008134]
XCC_RS13035	-1.4183	10.0895	66.2328	3.46454e-06	2.00442e-05	XCC2507	pnp	WP_011037640.1	704		Q8P7V1	PNP_XANCP	Polyribonucleotide nucleotidyltransferase (EC 2.7.7.8) (Polynucleotide phosphorylase) (PNPase)	pnp XCC2507	xcc:XCC2507;	mRNA catabolic process [GO:0006402]; RNA catabolic process [GO:0006401]; RNA processing [GO:0006396]	cytosol [GO:0005829]	cytosol [GO:0005829]; 3'-5'-exoribonuclease activity [GO:0000175]; magnesium ion binding [GO:0000287]; polyribonucleotide nucleotidyltransferase activity [GO:0004654]; RNA binding [GO:0003723]; mRNA catabolic process [GO:0006402]; RNA catabolic process [GO:0006401]; RNA processing [GO:0006396]	3'-5'-exoribonuclease activity [GO:0000175]; magnesium ion binding [GO:0000287]; polyribonucleotide nucleotidyltransferase activity [GO:0004654]; RNA binding [GO:0003723]
XCC_RS15145	-1.41729	3.99389	69.8263	2.64616e-06	1.56879e-05	XCC2923	pilI		177		Q8P6P4	Q8P6P4_XANCP	Pilus biogenesis protein	pilI XCC2923	xcc:XCC2923;	chemotaxis [GO:0006935]; signal transduction [GO:0007165]	cytosol [GO:0005829]	cytosol [GO:0005829]; chemotaxis [GO:0006935]; signal transduction [GO:0007165]
XCC_RS09215	-1.41543	4.77748	80.4408	1.27404e-06	8.44661e-06	XCC1767		WP_011036940.1	161		Q8P9T1	Q8P9T1_XANCP	2-amino-4-hydroxy-6-hydroxymethyldihydropteridine pyrophosphokinase (EC 2.7.6.3) (6-hydroxymethyl-7,8-dihydropterin pyrophosphokinase)	XCC1767	xcc:XCC1767;	folic acid biosynthetic process [GO:0046656]; tetrahydrofolate biosynthetic process [GO:0046654]		2-amino-4-hydroxy-6-hydroxymethyldihydropteridine diphosphokinase activity [GO:0003848]; ATP binding [GO:0005524]; kinase activity [GO:0016301]; folic acid biosynthetic process [GO:0046656]; tetrahydrofolate biosynthetic process [GO:0046654]	2-amino-4-hydroxy-6-hydroxymethyldihydropteridine diphosphokinase activity [GO:0003848]; ATP binding [GO:0005524]; kinase activity [GO:0016301]
XCC_RS15685	-1.41409	5.28308	171.836	2.10859e-08	2.67667e-07	XCC3025	ruvA	WP_006450983.1	194		Q8P6E5	RUVA_XANCP	Holliday junction ATP-dependent DNA helicase RuvA (EC 3.6.4.12)	ruvA XCC3025	xcc:XCC3025;	DNA recombination [GO:0006310]; DNA repair [GO:0006281]; SOS response [GO:0009432]	Holliday junction helicase complex [GO:0009379]	Holliday junction helicase complex [GO:0009379]; ATP binding [GO:0005524]; DNA binding [GO:0003677]; four-way junction helicase activity [GO:0009378]; DNA recombination [GO:0006310]; DNA repair [GO:0006281]; SOS response [GO:0009432]	ATP binding [GO:0005524]; DNA binding [GO:0003677]; four-way junction helicase activity [GO:0009378]
XCC_RS12330	-1.41146	8.0049	132.218	8.94569e-08	8.91762e-07	XCC2370	fruB	WP_011037513.1	838		P45597	PTFAX_XANCP	Multiphosphoryl transfer protein (MTP) (Triphosphoryl transfer protein) (TTP) [Includes: Phosphoenolpyruvate-protein phosphotransferase (EC 2.7.3.9) (Phosphotransferase system enzyme I); Phosphocarrier protein HPr (Protein H); PTS system fructose-specific EIIA component (EIII-Fru) (Fructose-specific phosphotransferase enzyme IIA component)]	fruB XCC2370	xcc:XCC2370;	phosphoenolpyruvate-dependent sugar phosphotransferase system [GO:0009401]	cytoplasm [GO:0005737]	cytoplasm [GO:0005737]; kinase activity [GO:0016301]; metal ion binding [GO:0046872]; phosphoenolpyruvate-protein phosphotransferase activity [GO:0008965]; phosphoenolpyruvate-dependent sugar phosphotransferase system [GO:0009401]	kinase activity [GO:0016301]; metal ion binding [GO:0046872]; phosphoenolpyruvate-protein phosphotransferase activity [GO:0008965]
XCC_RS04735	-1.40344	9.86217	81.0337	1.22619e-06	8.2421e-06	XCC0915	secY	WP_011036132.1	455		Q8PC33	Q8PC33_XANCP	Protein translocase subunit SecY	secY XCC0915	xcc:XCC0915;	protein transport by the Sec complex [GO:0043952]; SRP-dependent cotranslational protein targeting to membrane, translocation [GO:0006616]	cell envelope Sec protein transport complex [GO:0031522]; integral component of plasma membrane [GO:0005887]; plasma membrane [GO:0005886]	cell envelope Sec protein transport complex [GO:0031522]; integral component of plasma membrane [GO:0005887]; plasma membrane [GO:0005886]; protein transmembrane transporter activity [GO:0008320]; signal sequence binding [GO:0005048]; protein transport by the Sec complex [GO:0043952]; SRP-dependent cotranslational protein targeting to membrane, translocation [GO:0006616]	protein transmembrane transporter activity [GO:0008320]; signal sequence binding [GO:0005048]
XCC_RS09160	-1.3964	6.19619	145.214	5.35037e-08	5.89087e-07	XCC1756			790		Q8P9U1	Q8P9U1_XANCP	Glyco_hyd_65N_2 domain-containing protein	XCC1756	xcc:XCC1756;	carbohydrate metabolic process [GO:0005975]		alpha-L-fucosidase activity [GO:0004560]; carbohydrate metabolic process [GO:0005975]	alpha-L-fucosidase activity [GO:0004560]
XCC_RS09540	-1.39576	5.21286	95.8111	5.07711e-07	3.86998e-06	XCC1831	hadH2	WP_011037001.1	256		Q8P9M2	Q8P9M2_XANCP	3-hydroxyacyl-CoA dehydrogenase type II	hadH2 XCC1831	xcc:XCC1831;			oxidoreductase activity [GO:0016491]	oxidoreductase activity [GO:0016491]
XCC_RS11470	-1.39465	7.21332	163.416	2.78702e-08	3.35063e-07	XCC2201	traB	WP_011037346.1	410		Q8P8N9	Q8P8N9_XANCP	Pheromone shutdown protein	traB XCC2201	xcc:XCC2201;		integral component of membrane [GO:0016021]	integral component of membrane [GO:0016021]
XCC_RS05335	-1.39434	7.2221	132.849	8.7161e-08	8.72823e-07	XCC1032	prpC	WP_011036232.1	384		Q8PBT7	Q8PBT7_XANCP	Citrate synthase	prpC XCC1032	xcc:XCC1032;	carbohydrate metabolic process [GO:0005975]; propionate metabolic process, methylcitrate cycle [GO:0019679]; tricarboxylic acid cycle [GO:0006099]	cytoplasm [GO:0005737]	cytoplasm [GO:0005737]; 2-methylcitrate synthase activity [GO:0050440]; citrate (Si)-synthase activity [GO:0004108]; carbohydrate metabolic process [GO:0005975]; propionate metabolic process, methylcitrate cycle [GO:0019679]; tricarboxylic acid cycle [GO:0006099]	2-methylcitrate synthase activity [GO:0050440]; citrate (Si)-synthase activity [GO:0004108]
XCC_RS17515	-1.39184	9.26602	70.965	2.43567e-06	1.46208e-05	XCC3381	celS	WP_011038479.1	271		Q8P5G0	Q8P5G0_XANCP	Cellulase S	celS XCC3381	xcc:XCC3381;	polysaccharide catabolic process [GO:0000272]		cellulase activity [GO:0008810]; polysaccharide catabolic process [GO:0000272]	cellulase activity [GO:0008810]
XCC_RS04650	-1.39145	9.9907	41.6624	3.35762e-05	0.000143197	XCC0898	rplB	WP_011036125.1	275		Q8PC46	RL2_XANCP	50S ribosomal protein L2	rplB XCC0898	xcc:XCC0898;	cytoplasmic translation [GO:0002181]	cytosolic large ribosomal subunit [GO:0022625]	cytosolic large ribosomal subunit [GO:0022625]; RNA binding [GO:0003723]; rRNA binding [GO:0019843]; structural constituent of ribosome [GO:0003735]; transferase activity [GO:0016740]; cytoplasmic translation [GO:0002181]	RNA binding [GO:0003723]; rRNA binding [GO:0019843]; structural constituent of ribosome [GO:0003735]; transferase activity [GO:0016740]
XCC_RS05085	-1.3824	2.01615	25.7122	0.000287391	0.000930517	XCC0983		WP_011036188.1	161		Q8PBY2	Q8PBY2_XANCP	Uncharacterized protein	XCC0983	xcc:XCC0983;
XCC_RS09780	-1.38192	6.50198	133.072	8.6363e-08	8.66843e-07	XCC1879	tsr	WP_011037048.1	752		Q8P9I4	Q8P9I4_XANCP	Chemotaxis protein	tsr XCC1879	xcc:XCC1879;	chemotaxis [GO:0006935]; signal transduction [GO:0007165]	integral component of plasma membrane [GO:0005887]	integral component of plasma membrane [GO:0005887]; transmembrane signaling receptor activity [GO:0004888]; chemotaxis [GO:0006935]; signal transduction [GO:0007165]	transmembrane signaling receptor activity [GO:0004888]
XCC_RS13910	-1.37921	5.01775	94.4019	5.49246e-07	4.12987e-06	XCC2684		WP_011037814.1	205		Q8P7C7	Q8P7C7_XANCP	Transcriptional regulator	XCC2684	xcc:XCC2684;	regulation of transcription, DNA-templated [GO:0006355]		DNA-binding transcription factor activity [GO:0003700]; transcription regulatory region sequence-specific DNA binding [GO:0000976]; regulation of transcription, DNA-templated [GO:0006355]	DNA-binding transcription factor activity [GO:0003700]; transcription regulatory region sequence-specific DNA binding [GO:0000976]
XCC_RS06245	-1.37749	7.0685	188.593	1.25506e-08	1.73062e-07	XCC1201	trmD	WP_011036398.1	252		Q8PBC1	TRMD_XANCP	tRNA (guanine-N(1)-)-methyltransferase (EC 2.1.1.228) (M1G-methyltransferase) (tRNA [GM37] methyltransferase)	trmD XCC1201	xcc:XCC1201;	tRNA N1-guanine methylation [GO:0002939]	cytosol [GO:0005829]	cytosol [GO:0005829]; tRNA (guanine(37)-N(1))-methyltransferase activity [GO:0052906]; tRNA (guanine-N1-)-methyltransferase activity [GO:0009019]; tRNA N1-guanine methylation [GO:0002939]	tRNA (guanine(37)-N(1))-methyltransferase activity [GO:0052906]; tRNA (guanine-N1-)-methyltransferase activity [GO:0009019]
XCC_RS05365	-1.37701	3.68137	72.6101	2.16516e-06	1.32176e-05	XCC1038		WP_011036238.1	316		Q8PBT1	Q8PBT1_XANCP	Inosine-uridine preferring nucleoside hydrolase	XCC1038	xcc:XCC1038;	purine nucleoside catabolic process [GO:0006152]	cytosol [GO:0005829]	cytosol [GO:0005829]; purine nucleosidase activity [GO:0008477]; purine nucleoside catabolic process [GO:0006152]	purine nucleosidase activity [GO:0008477]
XCC_RS11010	-1.3766	6.07223	171.168	2.15471e-08	2.71922e-07	XCC2110	intS		645		Q8P8X1	Q8P8X1_XANCP	Phage-related integrase	intS XCC2110	xcc:XCC2110;	DNA integration [GO:0015074]; DNA recombination [GO:0006310]; establishment of integrated proviral latency [GO:0075713]; viral entry into host cell [GO:0046718]; viral genome integration into host DNA [GO:0044826]		DNA binding [GO:0003677]; DNA integration [GO:0015074]; DNA recombination [GO:0006310]; establishment of integrated proviral latency [GO:0075713]; viral entry into host cell [GO:0046718]; viral genome integration into host DNA [GO:0044826]	DNA binding [GO:0003677]
XCC_RS04635	-1.37372	9.36198	51.8054	1.18043e-05	5.82923e-05	XCC0895	rplC	WP_011036123.1	216		Q8PC49	RL3_XANCP	50S ribosomal protein L3	rplC XCC0895	xcc:XCC0895;	translation [GO:0006412]	cytosol [GO:0005829]; cytosolic large ribosomal subunit [GO:0022625]	cytosol [GO:0005829]; cytosolic large ribosomal subunit [GO:0022625]; rRNA binding [GO:0019843]; structural constituent of ribosome [GO:0003735]; translation [GO:0006412]	rRNA binding [GO:0019843]; structural constituent of ribosome [GO:0003735]
XCC_RS09695	-1.37303	2.69263	40.1189	4.00649e-05	0.000166911	XCC1862	vapC	WP_011037032.1	135		Q8P9K1	Q8P9K1_XANCP	Ribonuclease VapC (RNase VapC) (EC 3.1.-.-) (Toxin VapC)	vapC XCC1862	xcc:XCC1862;			magnesium ion binding [GO:0000287]; ribonuclease activity [GO:0004540]; toxin activity [GO:0090729]	magnesium ion binding [GO:0000287]; ribonuclease activity [GO:0004540]; toxin activity [GO:0090729]
TRINITY_DN199_c0_g1	-1.36935	8.04119		2.44571e-07	0.000165311	XCC4013		WP_011039084.1	443		Q8P3Q6	Q8P3Q6_XANCP	Reductase/halogenase	XCC4013	xcc:XCC4013;			catalytic activity [GO:0003824]; FAD binding [GO:0071949]	catalytic activity [GO:0003824]; FAD binding [GO:0071949]
XCC_RS07045	-1.36541	2.84789	47.6307	1.77525e-05	8.27426e-05	XCC1352		WP_011036544.1	303		Q8PAX4	Q8PAX4_XANCP	Sensor protein	XCC1352	xcc:XCC1352;		integral component of membrane [GO:0016021]	integral component of membrane [GO:0016021]
XCC_RS05265	-1.36198	7.76114	163.226	2.80504e-08	3.36293e-07	XCC1018	fabG	WP_011036220.1	247		Q8PBU9	Q8PBU9_XANCP	3-oxoacyl-[acyl-carrier-protein] reductase (EC 1.1.1.100)	fabG XCC1018	xcc:XCC1018;	fatty acid elongation [GO:0030497]; oxidation-reduction process [GO:0055114]		3-oxo-glutaryl-[acp] methyl ester reductase activity [GO:0102131]; 3-oxo-pimeloyl-[acp] methyl ester reductase activity [GO:0102132]; 3-oxoacyl-[acyl-carrier-protein] reductase (NADPH) activity [GO:0004316]; NAD binding [GO:0051287]; oxidoreductase activity, acting on the CH-OH group of donors, NAD or NADP as acceptor [GO:0016616]; fatty acid elongation [GO:0030497]; oxidation-reduction process […	3-oxoacyl-[acyl-carrier-protein] reductase (NADPH) activity [GO:0004316]; 3-oxo-glutaryl-[acp] methyl ester reductase activity [GO:0102131]; 3-oxo-pimeloyl-[acp] methyl ester reductase activity [GO:0102132]; NAD binding [GO:0051287]; oxidoreductase activity, acting on the CH-OH group of donors, NAD or NADP as acceptor [GO:0016616]
XCC_RS22130	-1.35941	2.43385	30.1929	0.000144663	0.000511775
XCC_RS07885	-1.35895	5.21878	93.175	5.88672e-07	4.38053e-06	XCC1511	metH2	WP_011036697.1	918		Q8PAH2	Q8PAH2_XANCP	Methionine synthase (EC 2.1.1.13) (5-methyltetrahydrofolate--homocysteine methyltransferase)	metH2 XCC1511	xcc:XCC1511;	methylation [GO:0032259]; pteridine-containing compound metabolic process [GO:0042558]	cytosol [GO:0005829]	cytosol [GO:0005829]; cobalamin binding [GO:0031419]; methionine synthase activity [GO:0008705]; zinc ion binding [GO:0008270]; methylation [GO:0032259]; pteridine-containing compound metabolic process [GO:0042558]	cobalamin binding [GO:0031419]; methionine synthase activity [GO:0008705]; zinc ion binding [GO:0008270]
TRINITY_DN1570_c0_g1	-1.35852	7.38793		6.99948e-06	0.00383526	XCC2209		WP_011037354.1	340		Q8P8N1	Q8P8N1_XANCP	Transcriptional regulator lacI family	XCC2209	xcc:XCC2209;	regulation of transcription, DNA-templated [GO:0006355]		DNA-binding transcription factor activity [GO:0003700]; transcription regulatory region sequence-specific DNA binding [GO:0000976]; regulation of transcription, DNA-templated [GO:0006355]	DNA-binding transcription factor activity [GO:0003700]; transcription regulatory region sequence-specific DNA binding [GO:0000976]
XCC_RS05280	-1.35528	6.42933	157.738	3.38998e-08	3.98669e-07	XCC1021	trpE	WP_011036222.1	451		Q8PBU7	Q8PBU7_XANCP	Anthranilate synthase component I	trpE XCC1021	xcc:XCC1021;	tryptophan biosynthetic process [GO:0000162]		tryptophan biosynthetic process [GO:0000162]
XCC_RS12990	-1.3523	4.47967	104.77	3.15167e-07	2.54254e-06	XCC2498		WP_006450537.1	199		Q8P7W0	Q8P7W0_XANCP	UPF0056 inner membrane protein	XCC2498	xcc:XCC2498;		integral component of plasma membrane [GO:0005887]	integral component of plasma membrane [GO:0005887]
XCC_RS18950	-1.35029	4.18356	64.3752	4.00223e-06	2.29093e-05	XCC3658		WP_011038741.1	88		Q8P4P9	Q8P4P9_XANCP	Uncharacterized protein	XCC3658	xcc:XCC3658;
XCC_RS17545	-1.3502	0.254254	8.4383	0.0133809	0.0277786	sX9 sRNA_RF02228
XCC_RS15655	-1.34797	6.43328	178.119	1.72648e-08	2.25802e-07	XCC3020	tolR	WP_011038136.1	149		Q8P6F0	Q8P6F0_XANCP	Tol-Pal system protein TolR	tolR XCC3020	xcc:XCC3020;	cell cycle [GO:0007049]; cell division [GO:0051301]; protein transport [GO:0015031]	integral component of plasma membrane [GO:0005887]	integral component of plasma membrane [GO:0005887]; transmembrane transporter activity [GO:0022857]; cell cycle [GO:0007049]; cell division [GO:0051301]; protein transport [GO:0015031]	transmembrane transporter activity [GO:0022857]
XCC_RS11655	-1.34211	4.5192	105.095	3.09969e-07	2.50692e-06	XCC2237	gaa	WP_011037381.1	637		Q8P8K4	Q8P8K4_XANCP	Glutaryl-7-ACA acylase	gaa XCC2237	xcc:XCC2237;			dipeptidyl-peptidase activity [GO:0008239]	dipeptidyl-peptidase activity [GO:0008239]
XCC_RS06240	-1.34018	7.99346	125.532	1.18712e-07	1.13354e-06	XCC1200	rimM	WP_011036397.1	170		Q8PBC2	RIMM_XANCP	Ribosome maturation factor RimM	rimM XCC1200	xcc:XCC1200;	ribosomal small subunit biogenesis [GO:0042274]; rRNA processing [GO:0006364]	cytoplasm [GO:0005737]; ribosome [GO:0005840]	cytoplasm [GO:0005737]; ribosome [GO:0005840]; ribosome binding [GO:0043022]; ribosomal small subunit biogenesis [GO:0042274]; rRNA processing [GO:0006364]	ribosome binding [GO:0043022]
XCC_RS04645	-1.33773	6.92152	27.5389	0.00105524	0.00299435	XCC0897	rplW	WP_002811694.1	99		Q8PC47	RL23_XANCP	50S ribosomal protein L23	rplW XCC0897	xcc:XCC0897;	ribosomal large subunit assembly [GO:0000027]; translation [GO:0006412]	cytosolic large ribosomal subunit [GO:0022625]	cytosolic large ribosomal subunit [GO:0022625]; rRNA binding [GO:0019843]; structural constituent of ribosome [GO:0003735]; ribosomal large subunit assembly [GO:0000027]; translation [GO:0006412]	rRNA binding [GO:0019843]; structural constituent of ribosome [GO:0003735]
XCC_RS18695	-1.33563	5.60258	160.549	3.07421e-08	3.65518e-07	XCC3608		WP_011038692.1	177		Q8P4U8	Q8P4U8_XANCP	PadR domain-containing protein	XCC3608	xcc:XCC3608;
XCC_RS14865	-1.33537	4.443	95.9746	5.03133e-07	3.8434e-06	XCC2869			284		Q8P6U6	Q8P6U6_XANCP	AB hydrolase-1 domain-containing protein	XCC2869	xcc:XCC2869;
XCC_RS10085	-1.33369	8.84885	42.5534	3.63965e-05	0.000153256	XCC1941	fliC	WP_011037106.1	399		Q8P9C4	Q8P9C4_XANCP	Flagellin	fliC XCC1941	xcc:XCC1941;	bacterial-type flagellum-dependent cell motility [GO:0071973]	bacterial-type flagellum filament [GO:0009420]; extracellular region [GO:0005576]	bacterial-type flagellum filament [GO:0009420]; extracellular region [GO:0005576]; structural molecule activity [GO:0005198]; bacterial-type flagellum-dependent cell motility [GO:0071973]	structural molecule activity [GO:0005198]
XCC_RS13065	-1.33169	7.63835	163.746	2.75605e-08	3.32266e-07	XCC2513	rimP	WP_011037646.1	196		Q8P7U5	RIMP_XANCP	Ribosome maturation factor RimP	rimP XCC2513	xcc:XCC2513;	ribosomal small subunit assembly [GO:0000028]; translation [GO:0006412]	cytosol [GO:0005829]	cytosol [GO:0005829]; ribosomal small subunit assembly [GO:0000028]; translation [GO:0006412]
XCC_RS19310	-1.32425	0.604956	9.06789	0.0109936	0.0232933	XCC3727		WP_011038810.1	158		Q8P4I0	Q8P4I0_XANCP	Uncharacterized protein	XCC3727	xcc:XCC3727;
XCC_RS18500	-1.32334	1.85657	21.1294	0.000637551	0.00190033	XCC3570			84		Q8P4X8	Q8P4X8_XANCP	Uncharacterized protein	XCC3570	xcc:XCC3570;
XCC_RS20085	-1.32085	9.85158	79.4561	1.35841e-06	8.86975e-06	XCC3879			364		Q8P437	Q8P437_XANCP	Oxidoreductase	XCC3879	xcc:XCC3879;			electron transfer activity [GO:0009055]; iron-sulfur cluster binding [GO:0051536]; metal ion binding [GO:0046872]	electron transfer activity [GO:0009055]; iron-sulfur cluster binding [GO:0051536]; metal ion binding [GO:0046872]
XCC_RS04590	-1.31946	10.1123	65.7193	3.60423e-06	2.07412e-05	XCC0886	rplJ	WP_011036116.1	177		Q8RTJ3	RL10_XANCP	50S ribosomal protein L10	rplJ XCC0886	xcc:XCC0886;	ribosome biogenesis [GO:0042254]; translation [GO:0006412]	cytosolic large ribosomal subunit [GO:0022625]; large ribosomal subunit [GO:0015934]	cytosolic large ribosomal subunit [GO:0022625]; large ribosomal subunit [GO:0015934]; large ribosomal subunit rRNA binding [GO:0070180]; structural constituent of ribosome [GO:0003735]; ribosome biogenesis [GO:0042254]; translation [GO:0006412]	large ribosomal subunit rRNA binding [GO:0070180]; structural constituent of ribosome [GO:0003735]
XCC_RS09590	-1.31933	8.48733	75.5675	1.76223e-06	1.1071e-05	XCC1841	carA	WP_011037011.1	375		P58896	CARA_XANCP	Carbamoyl-phosphate synthase small chain (EC 6.3.5.5) (Carbamoyl-phosphate synthetase glutamine chain)	carA XCC1841	xcc:XCC1841;	'de novo' pyrimidine nucleobase biosynthetic process [GO:0006207]; 'de novo' UMP biosynthetic process [GO:0044205]; arginine biosynthetic process [GO:0006526]; glutamine metabolic process [GO:0006541]; nitrogen compound metabolic process [GO:0006807]	carbamoyl-phosphate synthase complex [GO:0005951]; cytoplasm [GO:0005737]	carbamoyl-phosphate synthase complex [GO:0005951]; cytoplasm [GO:0005737]; ATP binding [GO:0005524]; carbamoyl-phosphate synthase (glutamine-hydrolyzing) activity [GO:0004088]; 'de novo' pyrimidine nucleobase biosynthetic process [GO:0006207]; 'de novo' UMP biosynthetic process [GO:0044205]; arginine biosynthetic process [GO:0006526]; glutamine metabolic process [GO:0006541]; nitrogen compound me…	ATP binding [GO:0005524]; carbamoyl-phosphate synthase (glutamine-hydrolyzing) activity [GO:0004088]
XCC_RS04795	-1.3191	10.5523	46.3554	2.02272e-05	9.27742e-05	XCC0926	typA		566		Q8PC27	Q8PC27_XANCP	GTP-binding elongation factor protein	typA XCC0926	xcc:XCC0926;		ribonucleoprotein complex [GO:1990904]	ribonucleoprotein complex [GO:1990904]; GTP binding [GO:0005525]; GTPase activity [GO:0003924]; translation elongation factor activity [GO:0003746]	GTPase activity [GO:0003924]; GTP binding [GO:0005525]; translation elongation factor activity [GO:0003746]
XCC_RS13385	-1.31311	6.90044	124.435	1.24518e-07	1.17341e-06	XCC2576		WP_011037706.1	670		Q8P7N5	Q8P7N5_XANCP	Metallopeptidase	XCC2576	xcc:XCC2576;			metal ion binding [GO:0046872]; metalloendopeptidase activity [GO:0004222]	metal ion binding [GO:0046872]; metalloendopeptidase activity [GO:0004222]
XCC_RS04790	-1.31123	5.11155	75.9011	1.72253e-06	1.08691e-05	XCC0925		WP_011036139.1	156		Q8PC28	Q8PC28_XANCP	Uncharacterized protein	XCC0925	xcc:XCC0925;		integral component of membrane [GO:0016021]	integral component of membrane [GO:0016021]
XCC_RS12265	-1.30897	5.32283	131.851	9.08263e-08	9.03241e-07	XCC2358			364		Q8P885	Q8P885_XANCP	Uncharacterized protein	XCC2358	xcc:XCC2358;
XCC_RS14590	-1.30643	3.97017	70.6516	2.49158e-06	1.48943e-05	XCC2817		WP_011037942.1	313		Q8P6Z8	Q8P6Z8_XANCP	Proline imino-peptidase	XCC2817	xcc:XCC2817;			peptidase activity [GO:0008233]	peptidase activity [GO:0008233]
XCC_RS20915	-1.30311	9.3352	72.7961	2.13684e-06	1.31299e-05	XCC4034	rpmB	WP_002809459.1	78		P66161	RL28_XANCP	50S ribosomal protein L28	rpmB XCC4034	xcc:XCC4034;	translation [GO:0006412]	cytosolic large ribosomal subunit [GO:0022625]	cytosolic large ribosomal subunit [GO:0022625]; structural constituent of ribosome [GO:0003735]; translation [GO:0006412]	structural constituent of ribosome [GO:0003735]
XCC_RS16875	-1.30158	4.96719	120.328	1.49412e-07	1.37497e-06	XCC3253		WP_043877719.1	199		Q8P5T3	IXTPA_XANCP	dITP/XTP pyrophosphatase (EC 3.6.1.66) (Non-canonical purine NTP pyrophosphatase) (Non-standard purine NTP pyrophosphatase) (Nucleoside-triphosphate diphosphatase) (Nucleoside-triphosphate pyrophosphatase) (NTPase)	XCC3253	xcc:XCC3253;	nucleoside triphosphate catabolic process [GO:0009143]; nucleotide metabolic process [GO:0009117]; purine nucleoside triphosphate catabolic process [GO:0009146]	cytoplasm [GO:0005737]; cytosol [GO:0005829]	cytoplasm [GO:0005737]; cytosol [GO:0005829]; dITP diphosphatase activity [GO:0035870]; metal ion binding [GO:0046872]; nucleoside-triphosphatase activity [GO:0017111]; nucleoside-triphosphate diphosphatase activity [GO:0047429]; nucleotide binding [GO:0000166]; XTP diphosphatase activity [GO:0036222]; nucleoside triphosphate catabolic process [GO:0009143]; nucleotide metabolic process [GO:000911…	dITP diphosphatase activity [GO:0035870]; metal ion binding [GO:0046872]; nucleoside-triphosphatase activity [GO:0017111]; nucleoside-triphosphate diphosphatase activity [GO:0047429]; nucleotide binding [GO:0000166]; XTP diphosphatase activity [GO:0036222]
XCC_RS12795	-1.30073	10.4964	57.2305	7.22217e-06	3.80133e-05	XCC2461	rpmI	WP_002811096.1	65		P66283	RL35_XANCP	50S ribosomal protein L35	rpmI XCC2461	xcc:XCC2461;	translation [GO:0006412]	cytosolic large ribosomal subunit [GO:0022625]; large ribosomal subunit [GO:0015934]	cytosolic large ribosomal subunit [GO:0022625]; large ribosomal subunit [GO:0015934]; structural constituent of ribosome [GO:0003735]; translation [GO:0006412]	structural constituent of ribosome [GO:0003735]
TRINITY_DN81_c0_g2	-1.29891	9.07218		1.22722e-09	1.30245e-06	XCC0874	rplY	WP_011036109.1	209		Q8PC62	RL25_XANCP	50S ribosomal protein L25 (General stress protein CTC)	rplY ctc XCC0874	xcc:XCC0874;	translation [GO:0006412]	cytosolic large ribosomal subunit [GO:0022625]	cytosolic large ribosomal subunit [GO:0022625]; 5S rRNA binding [GO:0008097]; structural constituent of ribosome [GO:0003735]; translation [GO:0006412]	5S rRNA binding [GO:0008097]; structural constituent of ribosome [GO:0003735]
XCC_RS07805	-1.29886	3.47034	48.8044	1.57828e-05	7.48555e-05	XCC1497		WP_011036683.1	274		Q8PAI6	Q8PAI6_XANCP	DUF2807 domain-containing protein	XCC1497	xcc:XCC1497;
XCC_RS21355	-1.29818	0.997612	9.40091	0.00993569	0.0212605	XCC4119	exuT	WP_011039188.1	501		Q8P3F2	Q8P3F2_XANCP	Putative hexuronate transporter	exuT XCC4119	xcc:XCC4119;		integral component of membrane [GO:0016021]	integral component of membrane [GO:0016021]; hexuronate transmembrane transporter activity [GO:0015134]	hexuronate transmembrane transporter activity [GO:0015134]
XCC_RS11440	-1.29575	9.7006	79.9546	1.31491e-06	8.65111e-06	XCC2195	cmk	WP_011037341.1	226		Q8P8P4	KCY_XANCP	Cytidylate kinase (CK) (EC 2.7.4.25) (Cytidine monophosphate kinase) (CMP kinase)	cmk XCC2195	xcc:XCC2195;	nucleobase-containing small molecule interconversion [GO:0015949]; pyrimidine nucleotide metabolic process [GO:0006220]	cytosol [GO:0005829]	cytosol [GO:0005829]; ATP binding [GO:0005524]; cytidylate kinase activity [GO:0004127]; nucleobase-containing small molecule interconversion [GO:0015949]; pyrimidine nucleotide metabolic process [GO:0006220]	ATP binding [GO:0005524]; cytidylate kinase activity [GO:0004127]
XCC_RS05350	-1.29447	2.29005	29.5196	0.000159581	0.000557244	XCC1035		WP_011036235.1	105		Q8PBT4	Q8PBT4_XANCP	Uncharacterized protein	XCC1035	xcc:XCC1035;
XCC_RS11180	-1.2918	3.78848	68.4884	2.92122e-06	1.71537e-05	XCC2143	czcB		371		Q8P8U1	Q8P8U1_XANCP	Cation efflux system protein	czcB XCC2143	xcc:XCC2143;		efflux pump complex [GO:1990281]	efflux pump complex [GO:1990281]; efflux transmembrane transporter activity [GO:0015562]; xenobiotic transmembrane transporter activity [GO:0042910]	efflux transmembrane transporter activity [GO:0015562]; xenobiotic transmembrane transporter activity [GO:0042910]
XCC_RS05255	-1.2898	9.10589	91.9106	6.32812e-07	4.66078e-06	XCC1016	fabH	WP_011036218.1	325		Q8PBV1	FABH_XANCP	3-oxoacyl-[acyl-carrier-protein] synthase 3 (EC 2.3.1.180) (3-oxoacyl-[acyl-carrier-protein] synthase III) (Beta-ketoacyl-ACP synthase III) (KAS III)	fabH XCC1016	xcc:XCC1016;	fatty acid biosynthetic process [GO:0006633]	cytoplasm [GO:0005737]	cytoplasm [GO:0005737]; 3-oxoacyl-[acyl-carrier-protein] synthase activity [GO:0004315]; beta-ketoacyl-acyl-carrier-protein synthase III activity [GO:0033818]; fatty acid biosynthetic process [GO:0006633]	3-oxoacyl-[acyl-carrier-protein] synthase activity [GO:0004315]; beta-ketoacyl-acyl-carrier-protein synthase III activity [GO:0033818]
XCC_RS11465	-1.28732	4.68693	95.1792	5.25862e-07	3.96787e-06	XCC2200	pat	WP_011037345.1	175		Q8P8P0	Q8P8P0_XANCP	Phosphinothricin N-acetyltransferase	pat XCC2200	xcc:XCC2200;			N-acetyltransferase activity [GO:0008080]; transferase activity, transferring acyl groups other than amino-acyl groups [GO:0016747]	N-acetyltransferase activity [GO:0008080]; transferase activity, transferring acyl groups other than amino-acyl groups [GO:0016747]
XCC_RS14235	-1.28449	3.71029	58.8345	6.29276e-06	3.3655e-05	XCC2747		WP_011037877.1	155		Q8P766	YQGF_XANCP	Putative pre-16S rRNA nuclease (EC 3.1.-.-)	XCC2747	xcc:XCC2747;	rRNA 5'-end processing [GO:0000967]	cytoplasm [GO:0005737]	cytoplasm [GO:0005737]; nuclease activity [GO:0004518]; rRNA 5'-end processing [GO:0000967]	nuclease activity [GO:0004518]
XCC_RS02115	-1.2812	5.43965	133.308	8.55314e-08	8.60498e-07	XCC0407		WP_011035660.1	540		Q8PDD3	Q8PDD3_XANCP	GGDEF domain-containing protein	XCC0407	xcc:XCC0407;	cell adhesion involved in single-species biofilm formation [GO:0043709]; negative regulation of bacterial-type flagellum-dependent cell motility [GO:1902201]	plasma membrane [GO:0005886]	plasma membrane [GO:0005886]; diguanylate cyclase activity [GO:0052621]; cell adhesion involved in single-species biofilm formation [GO:0043709]; negative regulation of bacterial-type flagellum-dependent cell motility [GO:1902201]	diguanylate cyclase activity [GO:0052621]
XCC_RS06825	-1.27924	6.3924	169.877	2.2473e-08	2.78717e-07	XCC1309	yegD	WP_011036502.1	460		Q8PB17	Q8PB17_XANCP	Heat shock protein	yegD XCC1309	xcc:XCC1309;			ATP binding [GO:0005524]	ATP binding [GO:0005524]
XCC_RS02645	-1.27888	5.58804	133.763	8.39549e-08	8.4923e-07	XCC0508		WP_011035757.1	90		Q8PD37	FISL_XANCP	Putative Fis-like DNA-binding protein	XCC0508	xcc:XCC0508;	chromatin organization involved in regulation of transcription [GO:0034401]; regulation of transcription, DNA-templated [GO:0006355]	cytoplasmic nucleosome [GO:0000787]	cytoplasmic nucleosome [GO:0000787]; sequence-specific DNA binding [GO:0043565]; chromatin organization involved in regulation of transcription [GO:0034401]; regulation of transcription, DNA-templated [GO:0006355]	sequence-specific DNA binding [GO:0043565]
XCC_RS04680	-1.27384	8.46466	34.2208	9.65997e-05	0.000359108	XCC0904	rpsQ	WP_011036129.1	89		Q8PC41	RS17_XANCP	30S ribosomal protein S17	rpsQ XCC0904	xcc:XCC0904;	translation [GO:0006412]	cytosolic small ribosomal subunit [GO:0022627]	cytosolic small ribosomal subunit [GO:0022627]; rRNA binding [GO:0019843]; structural constituent of ribosome [GO:0003735]; translation [GO:0006412]	rRNA binding [GO:0019843]; structural constituent of ribosome [GO:0003735]
XCC_RS09530	-1.268	1.54143	15.343	0.002101	0.00544293	XCC1829		WP_011036999.1	133		Q8P9M4	Q8P9M4_XANCP	Uncharacterized protein	XCC1829	xcc:XCC1829;
XCC_RS04555	-1.26674	4.7811	82.0362	1.14998e-06	7.79172e-06
XCC_RS09125	-1.26663	5.1263	122.634	1.34784e-07	1.26189e-06	XCC1749	fhuA	WP_011036923.1	970		Q8P9U8	Q8P9U8_XANCP	TonB-dependent receptor	fhuA XCC1749	xcc:XCC1749;		cell outer membrane [GO:0009279]	cell outer membrane [GO:0009279]
XCC_RS12225	-1.26067	4.60082	87.5291	8.18768e-07	5.80263e-06	XCC2350	rrpX		414		Q8P893	Q8P893_XANCP	Transcriptional regulator	rrpX XCC2350	xcc:XCC2350;	cell adhesion involved in single-species biofilm formation [GO:0043709]; negative regulation of bacterial-type flagellum-dependent cell motility [GO:1902201]; phosphorelay signal transduction system [GO:0000160]	plasma membrane [GO:0005886]	plasma membrane [GO:0005886]; diguanylate cyclase activity [GO:0052621]; cell adhesion involved in single-species biofilm formation [GO:0043709]; negative regulation of bacterial-type flagellum-dependent cell motility [GO:1902201]; phosphorelay signal transduction system [GO:0000160]	diguanylate cyclase activity [GO:0052621]
XCC_RS02860	-1.25897	8.169	118.186	1.64689e-07	1.47775e-06	XCC0553	atpG	WP_011035800.1	287		Q8PCZ6	ATPG_XANCP	ATP synthase gamma chain (ATP synthase F1 sector gamma subunit) (F-ATPase gamma subunit)	atpG XCC0553	xcc:XCC0553;	ATP biosynthetic process [GO:0006754]; ATP synthesis coupled proton transport [GO:0015986]; plasma membrane ATP synthesis coupled proton transport [GO:0042777]	plasma membrane [GO:0005886]; proton-transporting ATP synthase complex, catalytic core F(1) [GO:0045261]	plasma membrane [GO:0005886]; proton-transporting ATP synthase complex, catalytic core F(1) [GO:0045261]; ATP binding [GO:0005524]; proton-transporting ATP synthase activity, rotational mechanism [GO:0046933]; ATP biosynthetic process [GO:0006754]; ATP synthesis coupled proton transport [GO:0015986]; plasma membrane ATP synthesis coupled proton transport [GO:0042777]	ATP binding [GO:0005524]; proton-transporting ATP synthase activity, rotational mechanism [GO:0046933]
XCC_RS20015	-1.25789	0.764254	9.07368	0.0109741	0.0232749			WP_011270053.1	116		A0A0H2XDP8	A0A0H2XDP8_XANC8	Uncharacterized protein	XC_3950	xcb:XC_3950;
XCC_RS00355	-1.25432	2.9898	39.0704	4.53141e-05	0.00018644	XCC0067			85		Q8PEB4	Q8PEB4_XANCP	Uncharacterized protein	XCC0067	xcc:XCC0067;
XCC_RS04655	-1.25379	7.799	23.1015	0.00160576	0.00428932	XCC0899	rpsS	WP_005993369.1	89		Q8PC45	RS19_XANCP	30S ribosomal protein S19	rpsS XCC0899	xcc:XCC0899;	ribosomal small subunit assembly [GO:0000028]; translation [GO:0006412]	cytosolic small ribosomal subunit [GO:0022627]	cytosolic small ribosomal subunit [GO:0022627]; rRNA binding [GO:0019843]; structural constituent of ribosome [GO:0003735]; ribosomal small subunit assembly [GO:0000028]; translation [GO:0006412]	rRNA binding [GO:0019843]; structural constituent of ribosome [GO:0003735]
XCC_RS11450	-1.2521	6.05047	90.2316	6.97547e-07	5.05136e-06	XCC2197		WP_011037342.1	109		Q8P8P3	Q8P8P3_XANCP	Uncharacterized protein	XCC2197	xcc:XCC2197;
XCC_RS06645	-1.25138	6.24783	144.75	5.44541e-08	5.94998e-07	XCC1277	rlmD	WP_011036471.1	444		Q8PB48	RLMD_XANCP	23S rRNA (uracil(1939)-C(5))-methyltransferase RlmD (EC 2.1.1.190) (23S rRNA(m5U1939)-methyltransferase)	rlmD rumA XCC1277	xcc:XCC1277;	rRNA base methylation [GO:0070475]		4 iron, 4 sulfur cluster binding [GO:0051539]; iron ion binding [GO:0005506]; RNA binding [GO:0003723]; rRNA (uridine-C5-)-methyltransferase activity [GO:0070041]; rRNA base methylation [GO:0070475]	4 iron, 4 sulfur cluster binding [GO:0051539]; iron ion binding [GO:0005506]; RNA binding [GO:0003723]; rRNA (uridine-C5-)-methyltransferase activity [GO:0070041]
XCC_RS21030	-1.25118	5.24591	47.0098	2.29683e-05	0.000103694	XCC4057	ppa		565		Q8P3L4	Q8P3L4_XANCP	Solute:Na+ symporter	ppa XCC4057	xcc:XCC4057;	plasma membrane acetate transport [GO:0006847]; sodium ion transport [GO:0006814]	integral component of membrane [GO:0016021]	integral component of membrane [GO:0016021]; acetate transmembrane transporter activity [GO:0015123]; glycolate transmembrane transporter activity [GO:0043879]; symporter activity [GO:0015293]; plasma membrane acetate transport [GO:0006847]; sodium ion transport [GO:0006814]	acetate transmembrane transporter activity [GO:0015123]; glycolate transmembrane transporter activity [GO:0043879]; symporter activity [GO:0015293]
XCC_RS16870	-1.24641	4.2109	67.2995	3.19407e-06	1.85707e-05	XCC3252		WP_011038354.1	130		Q8P5T4	Q8P5T4_XANCP	VOC domain-containing protein	XCC3252	xcc:XCC3252;
XCC_RS04665	-1.24559	9.70173	37.2804	5.62578e-05	0.000223993	XCC0901	rpsC	WP_011036126.1	244		Q8PC44	RS3_XANCP	30S ribosomal protein S3	rpsC XCC0901	xcc:XCC0901;	translation [GO:0006412]	cytosolic small ribosomal subunit [GO:0022627]	cytosolic small ribosomal subunit [GO:0022627]; mRNA binding [GO:0003729]; rRNA binding [GO:0019843]; structural constituent of ribosome [GO:0003735]; translation [GO:0006412]	mRNA binding [GO:0003729]; rRNA binding [GO:0019843]; structural constituent of ribosome [GO:0003735]
XCC_RS10145	-1.24494	5.53339	92.8559	5.99463e-07	4.45315e-06	XCC1953	cheV	WP_011037117.1	314		Q8P9B2	Q8P9B2_XANCP	Chemotaxis protein	cheV XCC1953	xcc:XCC1953;	chemotaxis [GO:0006935]; phosphorelay signal transduction system [GO:0000160]		chemotaxis [GO:0006935]; phosphorelay signal transduction system [GO:0000160]
XCC_RS19350	-1.24199	9.24671	73.3552	2.0543e-06	1.27025e-05	XCC3736	rpoD	WP_011038818.1	624		Q8P4H2	RPOD_XANCP	RNA polymerase sigma factor RpoD (Sigma-70)	rpoD XCC3736	xcc:XCC3736;	transcription initiation from bacterial-type RNA polymerase promoter [GO:0001123]	cytoplasm [GO:0005737]	cytoplasm [GO:0005737]; DNA binding [GO:0003677]; DNA-binding transcription factor activity [GO:0003700]; sigma factor activity [GO:0016987]; transcription initiation from bacterial-type RNA polymerase promoter [GO:0001123]	DNA binding [GO:0003677]; DNA-binding transcription factor activity [GO:0003700]; sigma factor activity [GO:0016987]
XCC_RS13045	-1.24194	5.56269	142.607	5.91052e-08	6.34573e-07	XCC2509	truB	WP_011037642.1	308		Q8P7U9	TRUB_XANCP	tRNA pseudouridine synthase B (EC 5.4.99.25) (tRNA pseudouridine(55) synthase) (Psi55 synthase) (tRNA pseudouridylate synthase) (tRNA-uridine isomerase)	truB XCC2509	xcc:XCC2509;	mRNA pseudouridine synthesis [GO:1990481]; tRNA modification [GO:0006400]; tRNA pseudouridine synthesis [GO:0031119]		pseudouridine synthase activity [GO:0009982]; RNA binding [GO:0003723]; tRNA pseudouridine synthase activity [GO:0106029]; mRNA pseudouridine synthesis [GO:1990481]; tRNA modification [GO:0006400]; tRNA pseudouridine synthesis [GO:0031119]	pseudouridine synthase activity [GO:0009982]; RNA binding [GO:0003723]; tRNA pseudouridine synthase activity [GO:0106029]
XCC_RS09250	-1.23937	6.61585	152.423	4.09674e-08	4.69006e-07	XCC1775	celD		870		Q8P9S3	Q8P9S3_XANCP	Glucan 1,4-beta-glucosidase	celD XCC1775	xcc:XCC1775;	glucan catabolic process [GO:0009251]		beta-glucosidase activity [GO:0008422]; glucan catabolic process [GO:0009251]	beta-glucosidase activity [GO:0008422]
XCC_RS19955	-1.23034	6.53271	148.844	4.67028e-08	5.20851e-07	XCC3854	dpm1	WP_011038929.1	240		Q8P462	Q8P462_XANCP	Dolichol-phosphate mannosyltransferase	dpm1 XCC3854	xcc:XCC3854;		plasma membrane [GO:0005886]	plasma membrane [GO:0005886]; transferase activity, transferring glycosyl groups [GO:0016757]	transferase activity, transferring glycosyl groups [GO:0016757]
XCC_RS11710	-1.22481	4.47886	60.7723	5.35028e-06	2.93416e-05	XCC2248		WP_011037392.1	156		Q8P8J3	Q8P8J3_XANCP	Uncharacterized protein	XCC2248	xcc:XCC2248;
XCC_RS09805	-1.21451	8.28575	108.862	2.56587e-07	2.15873e-06	XCC1885	cheA	WP_011037054.1	667		Q8P9H8	Q8P9H8_XANCP	Histidine kinase (EC 2.7.13.3)	cheA XCC1885	xcc:XCC1885;	chemotaxis [GO:0006935]	cytoplasm [GO:0005737]	cytoplasm [GO:0005737]; phosphorelay sensor kinase activity [GO:0000155]; chemotaxis [GO:0006935]	phosphorelay sensor kinase activity [GO:0000155]
XCC_RS12910	-1.21062	5.54017	138.251	7.00753e-08	7.29414e-07	XCC2483	virD4	WP_011037620.1	557		Q8P7X2	Q8P7X2_XANCP	VirD4 protein	virD4 XCC2483	xcc:XCC2483;		integral component of membrane [GO:0016021]	integral component of membrane [GO:0016021]
XCC_RS04720	-1.20761	10.3561	42.0944	3.19862e-05	0.000138329	XCC0912	rpsE	WP_003486682.1	180		P66587	RS5_XANCP	30S ribosomal protein S5	rpsE XCC0912	xcc:XCC0912;	translation [GO:0006412]	cytosolic small ribosomal subunit [GO:0022627]	cytosolic small ribosomal subunit [GO:0022627]; rRNA binding [GO:0019843]; structural constituent of ribosome [GO:0003735]; translation [GO:0006412]	rRNA binding [GO:0019843]; structural constituent of ribosome [GO:0003735]
XCC_RS13320	-1.20748	4.20334	58.7278	6.35005e-06	3.39193e-05	XCC2563	greB	WP_011037693.1	168		Q8P7P8	GREB_XANCP	Transcription elongation factor GreB (Transcript cleavage factor GreB)	greB XCC2563	xcc:XCC2563;	DNA-templated transcription, elongation [GO:0006354]; regulation of DNA-templated transcription, elongation [GO:0032784]		DNA binding [GO:0003677]; RNA polymerase binding [GO:0070063]; DNA-templated transcription, elongation [GO:0006354]; regulation of DNA-templated transcription, elongation [GO:0032784]	DNA binding [GO:0003677]; RNA polymerase binding [GO:0070063]
XCC_RS16435	-1.20624	4.22037	43.9126	2.61899e-05	0.000117014	XCC3168	pepN	WP_011038275.1	891		Q8P614	Q8P614_XANCP	Aminopeptidase (EC 3.4.11.-)	pepN XCC3168	xcc:XCC3168;	peptide catabolic process [GO:0043171]	cytoplasm [GO:0005737]	cytoplasm [GO:0005737]; metalloaminopeptidase activity [GO:0070006]; peptide binding [GO:0042277]; zinc ion binding [GO:0008270]; peptide catabolic process [GO:0043171]	metalloaminopeptidase activity [GO:0070006]; peptide binding [GO:0042277]; zinc ion binding [GO:0008270]
XCC_RS09945	-1.20512	6.19933	94.0761	5.59405e-07	4.19165e-06	XCC1913		WP_011037079.1	996		Q8P9F2	Q8P9F2_XANCP	GGDEF family protein	XCC1913	xcc:XCC1913;	cell adhesion involved in single-species biofilm formation [GO:0043709]; negative regulation of bacterial-type flagellum-dependent cell motility [GO:1902201]	integral component of membrane [GO:0016021]; plasma membrane [GO:0005886]	integral component of membrane [GO:0016021]; plasma membrane [GO:0005886]; diguanylate cyclase activity [GO:0052621]; cell adhesion involved in single-species biofilm formation [GO:0043709]; negative regulation of bacterial-type flagellum-dependent cell motility [GO:1902201]	diguanylate cyclase activity [GO:0052621]
XCC_RS03010	-1.2005	6.1572	112.725	2.12659e-07	1.84305e-06	XCC0581	fabB	WP_011035826.1	402		Q8PCX0	Q8PCX0_XANCP	Beta-ketoacyl-[ACP] synthase I	fabB XCC0581	xcc:XCC0581;	fatty acid biosynthetic process [GO:0006633]	cytosol [GO:0005829]	cytosol [GO:0005829]; 3-oxoacyl-[acyl-carrier-protein] synthase activity [GO:0004315]; fatty acid biosynthetic process [GO:0006633]	3-oxoacyl-[acyl-carrier-protein] synthase activity [GO:0004315]
TRINITY_DN282_c0_g4	-1.19949	10.0914		3.71364e-10	4.24551e-07	XCC2549	asd	WP_011037679.1	341		Q8P7R2	Q8P7R2_XANCP	Aspartate-semialdehyde dehydrogenase (ASA dehydrogenase) (ASADH) (EC 1.2.1.11) (Aspartate-beta-semialdehyde dehydrogenase)	asd XCC2549	xcc:XCC2549;	'de novo' L-methionine biosynthetic process [GO:0071266]; diaminopimelate biosynthetic process [GO:0019877]; isoleucine biosynthetic process [GO:0009097]; lysine biosynthetic process via diaminopimelate [GO:0009089]; threonine biosynthetic process [GO:0009088]		aspartate-semialdehyde dehydrogenase activity [GO:0004073]; NAD binding [GO:0051287]; NADP binding [GO:0050661]; protein dimerization activity [GO:0046983]; 'de novo' L-methionine biosynthetic process [GO:0071266]; diaminopimelate biosynthetic process [GO:0019877]; isoleucine biosynthetic process [GO:0009097]; lysine biosynthetic process via diaminopimelate [GO:0009089]; threonine biosynthetic pr…	aspartate-semialdehyde dehydrogenase activity [GO:0004073]; NAD binding [GO:0051287]; NADP binding [GO:0050661]; protein dimerization activity [GO:0046983]
XCC_RS09730	-1.19908	3.02495	41.9677	3.24429e-05	0.000139744	XCC1869	tsr		790		Q8P9J4	Q8P9J4_XANCP	Chemotaxis protein	tsr XCC1869	xcc:XCC1869;	chemotaxis [GO:0006935]; signal transduction [GO:0007165]	integral component of plasma membrane [GO:0005887]	integral component of plasma membrane [GO:0005887]; transmembrane signaling receptor activity [GO:0004888]; chemotaxis [GO:0006935]; signal transduction [GO:0007165]	transmembrane signaling receptor activity [GO:0004888]
TRINITY_DN26758_c0_g1	-1.19661	7.68159		2.39383e-05	0.0113098	XCC2404		WP_011037546.1	543		Q8P844	Q8P844_XANCP	Uncharacterized protein	XCC2404	xcc:XCC2404;	carbohydrate metabolic process [GO:0005975]	vacuole [GO:0005773]	vacuole [GO:0005773]; beta-galactosidase activity [GO:0004565]; carbohydrate metabolic process [GO:0005975]	beta-galactosidase activity [GO:0004565]
XCC_RS15780	-1.19635	6.56899	119.12	1.57809e-07	1.43013e-06	XCC3042	yheS	WP_011038157.1	638		Q8P6C8	Q8P6C8_XANCP	ABC transporter ATP-binding protein	yheS XCC3042	xcc:XCC3042;			ATP binding [GO:0005524]; ATPase activity [GO:0016887]; DNA binding [GO:0003677]	ATPase activity [GO:0016887]; ATP binding [GO:0005524]; DNA binding [GO:0003677]
XCC_RS15660	-1.19437	8.292	106.853	2.83584e-07	2.34923e-06	XCC3021	tolQ	WP_011038137.1	259		Q8P6E9	Q8P6E9_XANCP	Tol-Pal system protein TolQ	tolQ XCC3021	xcc:XCC3021;	bacteriocin transport [GO:0043213]; cell cycle [GO:0007049]; cell division [GO:0051301]; protein import [GO:0017038]	integral component of plasma membrane [GO:0005887]	integral component of plasma membrane [GO:0005887]; bacteriocin transport [GO:0043213]; cell cycle [GO:0007049]; cell division [GO:0051301]; protein import [GO:0017038]
XCC_RS05120	-1.19349	9.91491	49.1971	1.51817e-05	7.22429e-05
XCC_RS09905	-1.19094	8.10512	105.105	3.0982e-07	2.50692e-06	XCC1905	cheY		126		Q8P9G0	Q8P9G0_XANCP	Chemotaxis protein	cheY XCC1905	xcc:XCC1905;	phosphorelay signal transduction system [GO:0000160]		phosphorelay signal transduction system [GO:0000160]
XCC_RS19965	-1.18963	2.86104	34.3009	8.21597e-05	0.000311828	XCC3856		WP_011038931.1	148		Q8P460	Q8P460_XANCP	Uncharacterized protein	XCC3856	xcc:XCC3856;	DNA recombination [GO:0006310]; transposition, DNA-mediated [GO:0006313]		sequence-specific DNA binding [GO:0043565]; transposase activity [GO:0004803]; DNA recombination [GO:0006310]; transposition, DNA-mediated [GO:0006313]	sequence-specific DNA binding [GO:0043565]; transposase activity [GO:0004803]
XCC_RS04910	-1.18793	2.98687	35.0653	7.43775e-05	0.000287114	XCC0949		WP_011036163.1	191		Q8PC06	Q8PC06_XANCP	Uncharacterized protein	XCC0949	xcc:XCC0949;		integral component of membrane [GO:0016021]	integral component of membrane [GO:0016021]
XCC_RS15650	-1.18717	8.31445	105.418	3.04914e-07	2.49624e-06	XCC3019	tolA	WP_011038135.1	345		Q8P6F1	Q8P6F1_XANCP	TolA protein	tolA XCC3019	xcc:XCC3019;	bacteriocin transport [GO:0043213]	integral component of membrane [GO:0016021]	integral component of membrane [GO:0016021]; toxin transmembrane transporter activity [GO:0019534]; bacteriocin transport [GO:0043213]	toxin transmembrane transporter activity [GO:0019534]
XCC_RS09895	-1.18139	8.13305	102.334	3.57447e-07	2.83072e-06	XCC1903	cheA	WP_011037070.1	551		Q8P9G2	Q8P9G2_XANCP	Histidine kinase (EC 2.7.13.3)	cheA XCC1903	xcc:XCC1903;	chemotaxis [GO:0006935]	cytoplasm [GO:0005737]	cytoplasm [GO:0005737]; phosphorelay sensor kinase activity [GO:0000155]; chemotaxis [GO:0006935]	phosphorelay sensor kinase activity [GO:0000155]
XCC_RS21950	-1.18104	3.59872	53.3097	1.02583e-05	5.16623e-05	XCC4229	avrXccA1	WP_011039290.1	623		Q8P349	Q8P349_XANCP	Avirulence protein	avrXccA1 XCC4229	xcc:XCC4229;
XCC_RS13700	-1.17832	6.27267	138.229	7.01359e-08	7.29414e-07	XCC2641		WP_011037771.1	788		Q8P7H0	Q8P7H0_XANCP	Uncharacterized protein	XCC2641	xcc:XCC2641;
XCC_RS07800	-1.17767	2.94874	32.1653	0.000109505	0.000401891	XCC1496		WP_011036682.1	177		Q8PAI7	Q8PAI7_XANCP	Uncharacterized protein	XCC1496	xcc:XCC1496;
XCC_RS01145	-1.17711	2.84912	32.0512	0.000111243	0.000407068	XCC0217	ykgJ	WP_011035473.1	127		Q8PDW7	Q8PDW7_XANCP	Ferredoxin	ykgJ XCC0217	xcc:XCC0217;
XCC_RS08165	-1.17635	9.6144	63.4093	4.32014e-06	2.44374e-05	XCC1563	rpsF	WP_011036747.1	144		Q8PAC2	RS6_XANCP	30S ribosomal protein S6	rpsF XCC1563	xcc:XCC1563;	translation [GO:0006412]	cytosolic small ribosomal subunit [GO:0022627]	cytosolic small ribosomal subunit [GO:0022627]; small ribosomal subunit rRNA binding [GO:0070181]; structural constituent of ribosome [GO:0003735]; translation [GO:0006412]	small ribosomal subunit rRNA binding [GO:0070181]; structural constituent of ribosome [GO:0003735]
XCC_RS15960	-1.1753	1.9637	19.9598	0.000796097	0.00232316	XCC3077			357		Q8P693	Q8P693_XANCP	Uncharacterized protein	XCC3077	xcc:XCC3077;
XCC_RS01120	-1.17441	8.20678	105.1	3.09899e-07	2.50692e-06	XCC0212	oleA	WP_011035468.1	338		Q8PDX2	OLEA_XANCP	Acyl-CoA:acyl-CoA alkyltransferase (EC 2.3.3.20)	oleA XCC0212	xcc:XCC0212;	fatty acid biosynthetic process [GO:0006633]; fatty acid metabolic process [GO:0006631]	cytoplasm [GO:0005737]	cytoplasm [GO:0005737]; 3-oxoacyl-[acyl-carrier-protein] synthase activity [GO:0004315]; beta-ketoacyl-acyl-carrier-protein synthase III activity [GO:0033818]; metal ion binding [GO:0046872]; fatty acid biosynthetic process [GO:0006633]; fatty acid metabolic process [GO:0006631]	3-oxoacyl-[acyl-carrier-protein] synthase activity [GO:0004315]; beta-ketoacyl-acyl-carrier-protein synthase III activity [GO:0033818]; metal ion binding [GO:0046872]
TRINITY_DN603_c0_g1	-1.17176	9.03918		2.64242e-08	2.03909e-05	XCC1194	ffh	WP_011036391.1	458		Q8PBC8	Q8PBC8_XANCP	Signal recognition particle protein (Fifty-four homolog)	ffh XCC1194	xcc:XCC1194;	SRP-dependent cotranslational protein targeting to membrane [GO:0006614]	signal recognition particle [GO:0048500]	signal recognition particle [GO:0048500]; 7S RNA binding [GO:0008312]; GTP binding [GO:0005525]; GTPase activity [GO:0003924]; SRP-dependent cotranslational protein targeting to membrane [GO:0006614]	7S RNA binding [GO:0008312]; GTPase activity [GO:0003924]; GTP binding [GO:0005525]
XCC_RS17900	-1.16463	7.14855	134.98	7.98962e-08	8.19078e-07	XCC3457	rlpA	WP_011038555.1	448		Q8P584	Q8P584_XANCP	Endolytic peptidoglycan transglycosylase RlpA (EC 4.2.2.-)	rlpA XCC3457	xcc:XCC3457;	cell wall organization [GO:0071555]; peptidoglycan metabolic process [GO:0000270]	cell outer membrane [GO:0009279]	cell outer membrane [GO:0009279]; lyase activity [GO:0016829]; lytic endotransglycosylase activity [GO:0008932]; peptidoglycan binding [GO:0042834]; cell wall organization [GO:0071555]; peptidoglycan metabolic process [GO:0000270]	lyase activity [GO:0016829]; lytic endotransglycosylase activity [GO:0008932]; peptidoglycan binding [GO:0042834]
XCC_RS19960	-1.15961	4.96762	76.9027	1.60949e-06	1.02457e-05	XCC3855		WP_011038930.1	113		Q8P461	Q8P461_XANCP	LAB_N domain-containing protein	XCC3855	xcc:XCC3855;	lipid A biosynthetic process [GO:0009245]	integral component of membrane [GO:0016021]	integral component of membrane [GO:0016021]; lipid-A-disaccharide synthase activity [GO:0008915]; lipid A biosynthetic process [GO:0009245]	lipid-A-disaccharide synthase activity [GO:0008915]
XCC_RS04540	-1.15941	7.4927	116.285	1.7979e-07	1.59011e-06	XCC0876	ychF	WP_011036111.1	363		Q8PC60	Q8PC60_XANCP	Ribosome-binding ATPase YchF	ychF XCC0876	xcc:XCC0876;		cytoplasm [GO:0005737]	cytoplasm [GO:0005737]; ATP binding [GO:0005524]; ATPase activity [GO:0016887]; GTP binding [GO:0005525]; ribosomal large subunit binding [GO:0043023]; ribosome binding [GO:0043022]	ATPase activity [GO:0016887]; ATP binding [GO:0005524]; GTP binding [GO:0005525]; ribosomal large subunit binding [GO:0043023]; ribosome binding [GO:0043022]
XCC_RS10565	-1.15715	5.07702	76.436	1.66105e-06	1.05546e-05	XCC2035		WP_011037198.1	696		Q8P931	Q8P931_XANCP	Metallopeptidase	XCC2035	xcc:XCC2035;			metal ion binding [GO:0046872]; metalloendopeptidase activity [GO:0004222]	metal ion binding [GO:0046872]; metalloendopeptidase activity [GO:0004222]
XCC_RS12780	-1.15693	8.46587	96.376	4.92098e-07	3.77246e-06	XCC2458	pheT	WP_011037596.1	791		Q8P7Z6	SYFB_XANCP	Phenylalanine--tRNA ligase beta subunit (EC 6.1.1.20) (Phenylalanyl-tRNA synthetase beta subunit) (PheRS)	pheT XCC2458	xcc:XCC2458;	phenylalanyl-tRNA aminoacylation [GO:0006432]	phenylalanine-tRNA ligase complex [GO:0009328]	phenylalanine-tRNA ligase complex [GO:0009328]; ATP binding [GO:0005524]; magnesium ion binding [GO:0000287]; phenylalanine-tRNA ligase activity [GO:0004826]; tRNA binding [GO:0000049]; phenylalanyl-tRNA aminoacylation [GO:0006432]	ATP binding [GO:0005524]; magnesium ion binding [GO:0000287]; phenylalanine-tRNA ligase activity [GO:0004826]; tRNA binding [GO:0000049]
XCC_RS01810	-1.15436	5.58904	92.7669	6.02513e-07	4.46812e-06	XCC0347		WP_011035601.1	298		Q8PDJ1	Q8PDJ1_XANCP	Uncharacterized protein	XCC0347	xcc:XCC0347;		integral component of membrane [GO:0016021]	integral component of membrane [GO:0016021]
XCC_RS05095	-1.15277	5.71292	113.379	2.06123e-07	1.8014e-06	XCC0985	gloB	WP_011036190.1	255		Q8PBY0	GLO2_XANCP	Hydroxyacylglutathione hydrolase (EC 3.1.2.6) (Glyoxalase II) (Glx II)	gloB XCC0985	xcc:XCC0985;	methylglyoxal catabolic process to D-lactate via S-lactoyl-glutathione [GO:0019243]		hydroxyacylglutathione hydrolase activity [GO:0004416]; metal ion binding [GO:0046872]; methylglyoxal catabolic process to D-lactate via S-lactoyl-glutathione [GO:0019243]	hydroxyacylglutathione hydrolase activity [GO:0004416]; metal ion binding [GO:0046872]
XCC_RS14000	-1.15238	2.62261	26.8475	0.000239645	0.000798077	XCC2701	mcp		660		Q8P7B0	Q8P7B0_XANCP	Chemotaxis protein	mcp XCC2701	xcc:XCC2701;	chemotaxis [GO:0006935]; signal transduction [GO:0007165]	integral component of plasma membrane [GO:0005887]	integral component of plasma membrane [GO:0005887]; transmembrane signaling receptor activity [GO:0004888]; chemotaxis [GO:0006935]; signal transduction [GO:0007165]	transmembrane signaling receptor activity [GO:0004888]
TRINITY_DN564_c0_g3	-1.15109	9.44		1.96843e-08	1.57137e-05	XCC4239			952		Q8P339	Q8P339_XANCP	Polysaccharide deacetylase	XCC4239	xcc:XCC4239;	carbohydrate metabolic process [GO:0005975]		hydrolase activity, acting on carbon-nitrogen (but not peptide) bonds [GO:0016810]; carbohydrate metabolic process [GO:0005975]	hydrolase activity, acting on carbon-nitrogen (but not peptide) bonds [GO:0016810]
XCC_RS06695	-1.15026	3.94881	58.2814	6.59651e-06	3.50622e-05	XCC1287		WP_011036480.1	423		Q8PB39	Q8PB39_XANCP	Oxidoreductase	XCC1287	xcc:XCC1287;	ubiquinone biosynthetic process [GO:0006744]		2-octaprenyl-6-methoxyphenol hydroxylase activity [GO:0008681]; FAD binding [GO:0071949]; oxidoreductase activity [GO:0016491]; ubiquinone biosynthetic process [GO:0006744]	2-octaprenyl-6-methoxyphenol hydroxylase activity [GO:0008681]; FAD binding [GO:0071949]; oxidoreductase activity [GO:0016491]
XCC_RS09515	-1.14818	5.59169	122.68	1.34513e-07	1.26189e-06	XCC1826		WP_011036996.1	472		Q8P9M7	Q8P9M7_XANCP	Oxidoreductase	XCC1826	xcc:XCC1826;	lactate oxidation [GO:0019516]; respiratory electron transport chain [GO:0022904]	extrinsic component of cytoplasmic side of plasma membrane [GO:0031234]	extrinsic component of cytoplasmic side of plasma membrane [GO:0031234]; FAD binding [GO:0071949]; oxidoreductase activity [GO:0016491]; lactate oxidation [GO:0019516]; respiratory electron transport chain [GO:0022904]	FAD binding [GO:0071949]; oxidoreductase activity [GO:0016491]
XCC_RS05985	-1.14787	8.50601	88.067	7.9279e-07	5.64634e-06	XCC1151	obg	WP_011036350.1	350		Q8PBH0	OBG_XANCP	GTPase Obg (EC 3.6.5.-) (GTP-binding protein Obg)	obg XCC1151	xcc:XCC1151;	ribosome biogenesis [GO:0042254]	cytoplasm [GO:0005737]	cytoplasm [GO:0005737]; GTP binding [GO:0005525]; GTPase activity [GO:0003924]; magnesium ion binding [GO:0000287]; ribosome biogenesis [GO:0042254]	GTPase activity [GO:0003924]; GTP binding [GO:0005525]; magnesium ion binding [GO:0000287]
XCC_RS10830	-1.14521	6.38801	106.246	2.92391e-07	2.41316e-06	XCC2083	rluC	WP_011037239.1	327		Q8P8Z5	Q8P8Z5_XANCP	Pseudouridine synthase (EC 5.4.99.-)	rluC XCC2083	xcc:XCC2083;	enzyme-directed rRNA pseudouridine synthesis [GO:0000455]		pseudouridine synthase activity [GO:0009982]; RNA binding [GO:0003723]; enzyme-directed rRNA pseudouridine synthesis [GO:0000455]	pseudouridine synthase activity [GO:0009982]; RNA binding [GO:0003723]
XCC_RS06605	-1.14482	7.23606	105.701	3.0056e-07	2.4699e-06	XCC1269	mucD	WP_011036463.1	525		Q8PB56	Q8PB56_XANCP	Periplasmic serine endoprotease DegP-like (EC 3.4.21.107)	mucD XCC1269	xcc:XCC1269;		periplasmic space [GO:0042597]	periplasmic space [GO:0042597]; serine-type endopeptidase activity [GO:0004252]	serine-type endopeptidase activity [GO:0004252]
XCC_RS20805	-1.144	5.23299	101.541	3.72621e-07	2.94009e-06	XCC4012	acpC		109		Q8P3Q7	Q8P3Q7_XANCP	Acyl carrier protein	acpC XCC4012	xcc:XCC4012;
XCC_RS12045	-1.14388	2.95273	36.5035	6.19531e-05	0.000243968	XCC2315	mcp	WP_011037458.1	552		Q8P8C8	Q8P8C8_XANCP	Chemotaxis protein	mcp XCC2315	xcc:XCC2315;	chemotaxis [GO:0006935]; signal transduction [GO:0007165]	integral component of plasma membrane [GO:0005887]	integral component of plasma membrane [GO:0005887]; transmembrane signaling receptor activity [GO:0004888]; chemotaxis [GO:0006935]; signal transduction [GO:0007165]	transmembrane signaling receptor activity [GO:0004888]
TRINITY_DN162_c0_g1	-1.13395	7.86168		2.26636e-05	0.0108179	XCC2090	vipA	WP_011037246.1	430		Q8P8Y8	Q8P8Y8_XANCP	Polysaccharide biosynthetic protein	vipA XCC2090	xcc:XCC2090;	polysaccharide biosynthetic process [GO:0000271]	integral component of membrane [GO:0016021]	integral component of membrane [GO:0016021]; NAD binding [GO:0051287]; oxidoreductase activity, acting on the CH-CH group of donors, NAD or NADP as acceptor [GO:0016628]; oxidoreductase activity, acting on the CH-OH group of donors, NAD or NADP as acceptor [GO:0016616]; polysaccharide biosynthetic process [GO:0000271]	NAD binding [GO:0051287]; oxidoreductase activity, acting on the CH-CH group of donors, NAD or NADP as acceptor [GO:0016628]; oxidoreductase activity, acting on the CH-OH group of donors, NAD or NADP as acceptor [GO:0016616]
XCC_RS21460	-1.13269	6.60756	125.551	1.18614e-07	1.13354e-06	XCC4139	rep	WP_011039208.1	658		Q8P3D2	Q8P3D2_XANCP	ATP-dependent DNA helicase Rep (EC 3.6.4.12)	rep XCC4139	xcc:XCC4139;	DNA repair [GO:0006281]; DNA unwinding involved in DNA replication [GO:0006268]; recombinational repair [GO:0000725]	cytosol [GO:0005829]	cytosol [GO:0005829]; 3'-5' DNA helicase activity [GO:0043138]; 3'-5' exonuclease activity [GO:0008408]; ATP binding [GO:0005524]; single-stranded DNA binding [GO:0003697]; DNA repair [GO:0006281]; DNA unwinding involved in DNA replication [GO:0006268]; recombinational repair [GO:0000725]	3'-5' DNA helicase activity [GO:0043138]; 3'-5' exonuclease activity [GO:0008408]; ATP binding [GO:0005524]; single-stranded DNA binding [GO:0003697]
XCC_RS02875	-1.13068	1.99708	16.2078	0.00172943	0.00457647	XCC0556	pheA	WP_011035803.1	189		Q8PCZ3	Q8PCZ3_XANCP	Chorismate mutase (EC 5.4.99.5)	pheA XCC0556	xcc:XCC0556;	chorismate metabolic process [GO:0046417]; salicylic acid biosynthetic process [GO:0009697]		chorismate mutase activity [GO:0004106]; chorismate metabolic process [GO:0046417]; salicylic acid biosynthetic process [GO:0009697]	chorismate mutase activity [GO:0004106]
XCC_RS07145	-1.12971	6.88501	125.297	1.19931e-07	1.14027e-06	XCC1371	pyrH	WP_011036563.1	240		P59009	PYRH_XANCP	Uridylate kinase (UK) (EC 2.7.4.22) (Uridine monophosphate kinase) (UMP kinase) (UMPK)	pyrH XCC1371	xcc:XCC1371;	'de novo' CTP biosynthetic process [GO:0044210]; UDP biosynthetic process [GO:0006225]	cytosol [GO:0005829]	cytosol [GO:0005829]; ATP binding [GO:0005524]; UMP kinase activity [GO:0033862]; 'de novo' CTP biosynthetic process [GO:0044210]; UDP biosynthetic process [GO:0006225]	ATP binding [GO:0005524]; UMP kinase activity [GO:0033862]
XCC_RS20350	-1.12936	4.27214	59.8237	5.78934e-06	3.13118e-05	XCC3926	argI	WP_011039000.1	307		Q8P3Z1	Q8P3Z1_XANCP	Arginase (EC 3.5.3.1)	argI XCC3926	xcc:XCC3926;	arginine catabolic process to ornithine [GO:0019547]; urea cycle [GO:0000050]	cytoplasm [GO:0005737]	cytoplasm [GO:0005737]; arginase activity [GO:0004053]; manganese ion binding [GO:0030145]; arginine catabolic process to ornithine [GO:0019547]; urea cycle [GO:0000050]	arginase activity [GO:0004053]; manganese ion binding [GO:0030145]
XCC_RS16005	-1.12909	1.43026	12.5223	0.00416762	0.0099159	XCC3086		WP_011038201.1	168		Q8P684	Q8P684_XANCP	DUF4166 domain-containing protein	XCC3086	xcc:XCC3086;
TRINITY_DN462_c0_g2	-1.12779	9.31767		2.48383e-08	1.93282e-05	XCC2214	rluB		492		Q8P8M6	RLUB_XANCP	Ribosomal large subunit pseudouridine synthase B (EC 5.4.99.22) (23S rRNA pseudouridine(2605) synthase) (rRNA pseudouridylate synthase B) (rRNA-uridine isomerase B)	rluB XCC2214	xcc:XCC2214;	pseudouridine synthesis [GO:0001522]; rRNA processing [GO:0006364]		RNA binding [GO:0003723]; rRNA pseudouridine synthase activity [GO:0120159]; pseudouridine synthesis [GO:0001522]; rRNA processing [GO:0006364]	RNA binding [GO:0003723]; rRNA pseudouridine synthase activity [GO:0120159]
XCC_RS11830	-1.12485	5.59714	112.554	2.14406e-07	1.85446e-06	XCC2271		WP_011037415.1	281		Q8P8H0	Q8P8H0_XANCP	Uncharacterized protein	XCC2271	xcc:XCC2271;
XCC_RS15155	-1.12381	6.67973	102.531	3.53786e-07	2.81723e-06	XCC2925	pilG	WP_011038048.1	133		Q8P6P2	Q8P6P2_XANCP	Pilus protein	pilG XCC2925	xcc:XCC2925;	phosphorelay signal transduction system [GO:0000160]		phosphorelay signal transduction system [GO:0000160]
XCC_RS09605	-1.1228	6.41646	113.101	2.08873e-07	1.81387e-06	XCC1844	greA	WP_011037014.1	158		Q9L4D3	GREA_XANCP	Transcription elongation factor GreA (Transcript cleavage factor GreA)	greA XCC1844	xcc:XCC1844;	DNA-templated transcription, elongation [GO:0006354]; regulation of DNA-templated transcription, elongation [GO:0032784]		DNA binding [GO:0003677]; RNA polymerase binding [GO:0070063]; DNA-templated transcription, elongation [GO:0006354]; regulation of DNA-templated transcription, elongation [GO:0032784]	DNA binding [GO:0003677]; RNA polymerase binding [GO:0070063]
XCC_RS09935	-1.1227	4.37507	48.1073	1.69198e-05	7.94622e-05	XCC1911		WP_011037077.1	696		Q8P9F4	Q8P9F4_XANCP	GGDEF family protein	XCC1911	xcc:XCC1911;		integral component of membrane [GO:0016021]	integral component of membrane [GO:0016021]
XCC_RS08885	-1.12131	4.84401	86.4428	8.74323e-07	6.14589e-06	XCC1703	ispF	WP_011036880.1	163		Q8P9Z0	ISPF_XANCP	2-C-methyl-D-erythritol 2,4-cyclodiphosphate synthase (MECDP-synthase) (MECPP-synthase) (MECPS) (EC 4.6.1.12)	ispF XCC1703	xcc:XCC1703;	isopentenyl diphosphate biosynthetic process, methylerythritol 4-phosphate pathway [GO:0019288]; terpenoid biosynthetic process [GO:0016114]		2-C-methyl-D-erythritol 2,4-cyclodiphosphate synthase activity [GO:0008685]; metal ion binding [GO:0046872]; isopentenyl diphosphate biosynthetic process, methylerythritol 4-phosphate pathway [GO:0019288]; terpenoid biosynthetic process [GO:0016114]	2-C-methyl-D-erythritol 2,4-cyclodiphosphate synthase activity [GO:0008685]; metal ion binding [GO:0046872]
XCC_RS16430	-1.11982	0.504713	6.79045	0.0232073	0.0449967	XCC3167			192		Q8P615	Q8P615_XANCP	Acetyltransferase	XCC3167	xcc:XCC3167;			N-acetyltransferase activity [GO:0008080]	N-acetyltransferase activity [GO:0008080]
XCC_RS20800	-1.11596	3.98083	54.959	8.82786e-06	4.53045e-05	XCC4011			248		Q8P3Q8	Q8P3Q8_XANCP	Ketosynthase	XCC4011	xcc:XCC4011;		integral component of membrane [GO:0016021]	integral component of membrane [GO:0016021]
XCC_RS05510	-1.11565	3.87244	40.8885	3.66621e-05	0.000154074	XCC1065		WP_011036265.1	87		Q8PBQ4	Q8PBQ4_XANCP	Uncharacterized protein	XCC1065	xcc:XCC1065;
XCC_RS04670	-1.11561	9.32855	22.6203	0.000539556	0.0016469
XCC_RS00440	-1.11534	5.90498	118.704	1.60831e-07	1.44613e-06	XCC0084			136		Q8PE97	Q8PE97_XANCP	Uncharacterized protein	XCC0084	xcc:XCC0084;
XCC_RS08955	-1.11258	5.03649	89.5242	7.27123e-07	5.23917e-06	XCC1716	hfq	WP_011036893.1	92		Q8P9X7	HFQ_XANCP	RNA-binding protein Hfq	hfq XCC1716	xcc:XCC1716;	regulation of RNA stability [GO:0043487]; regulation of transcription, DNA-templated [GO:0006355]; regulation of translation, ncRNA-mediated [GO:0045974]	cytosol [GO:0005829]	cytosol [GO:0005829]; RNA binding [GO:0003723]; regulation of RNA stability [GO:0043487]; regulation of transcription, DNA-templated [GO:0006355]; regulation of translation, ncRNA-mediated [GO:0045974]	RNA binding [GO:0003723]
XCC_RS04660	-1.11045	8.15649	12.8734	0.00833712	0.0182655	XCC0900	rplV		113		Q7CLU6	RL22_XANCP	50S ribosomal protein L22	rplV XCC0900	xcc:XCC0900;	ribosome assembly [GO:0042255]; translation [GO:0006412]	cytosolic large ribosomal subunit [GO:0022625]; large ribosomal subunit [GO:0015934]	cytosolic large ribosomal subunit [GO:0022625]; large ribosomal subunit [GO:0015934]; rRNA binding [GO:0019843]; structural constituent of ribosome [GO:0003735]; ribosome assembly [GO:0042255]; translation [GO:0006412]	rRNA binding [GO:0019843]; structural constituent of ribosome [GO:0003735]
XCC_RS15150	-1.11003	4.37529	50.7995	1.29907e-05	6.29271e-05	XCC2924	pilH	WP_011038047.1	120		Q8P6P3	Q8P6P3_XANCP	PilH protein	pilH XCC2924	xcc:XCC2924;	phosphorelay signal transduction system [GO:0000160]		phosphorelay signal transduction system [GO:0000160]
XCC_RS12800	-1.10763	9.36059	59.3665	6.0159e-06	3.23345e-05	XCC2462	infC		182		Q8P7Z3	IF3_XANCP	Translation initiation factor IF-3	infC XCC2462	xcc:XCC2462;	ribosome disassembly [GO:0032790]	cytosol [GO:0005829]	cytosol [GO:0005829]; ribosome binding [GO:0043022]; translation initiation factor activity [GO:0003743]; ribosome disassembly [GO:0032790]	ribosome binding [GO:0043022]; translation initiation factor activity [GO:0003743]
XCC_RS15690	-1.10543	5.5976	89.5314	7.26812e-07	5.23917e-06	XCC3026	ruvC	WP_011038141.1	174		Q8P6E4	RUVC_XANCP	Crossover junction endodeoxyribonuclease RuvC (EC 3.1.22.4) (Holliday junction nuclease RuvC) (Holliday junction resolvase RuvC)	ruvC XCC3026	xcc:XCC3026;	DNA recombination [GO:0006310]; DNA repair [GO:0006281]		crossover junction endodeoxyribonuclease activity [GO:0008821]; magnesium ion binding [GO:0000287]; nucleic acid binding [GO:0003676]; DNA recombination [GO:0006310]; DNA repair [GO:0006281]	crossover junction endodeoxyribonuclease activity [GO:0008821]; magnesium ion binding [GO:0000287]; nucleic acid binding [GO:0003676]
XCC_RS00115	-1.10422	3.51174	49.4023	1.48782e-05	7.09552e-05	XCC0023		WP_011035281.1	218		Q8PEF7	Q8PEF7_XANCP	Uncharacterized protein	XCC0023	xcc:XCC0023;
XCC_RS00010	-1.10298	7.71867	96.1144	4.99258e-07	3.82056e-06	XCC0002	dnaN	WP_011035260.1	366		Q8PEH4	Q8PEH4_XANCP	Beta sliding clamp	dnaN XCC0002	xcc:XCC0002;	DNA strand elongation involved in DNA replication [GO:0006271]	cytoplasm [GO:0005737]; DNA polymerase III complex [GO:0009360]	cytoplasm [GO:0005737]; DNA polymerase III complex [GO:0009360]; 3'-5' exonuclease activity [GO:0008408]; DNA binding [GO:0003677]; DNA-directed DNA polymerase activity [GO:0003887]; DNA strand elongation involved in DNA replication [GO:0006271]	3'-5' exonuclease activity [GO:0008408]; DNA binding [GO:0003677]; DNA-directed DNA polymerase activity [GO:0003887]
XCC_RS16550	-1.09849	3.80891	30.6204	0.000136037	0.000485022	XCC3190		WP_011038297.1	908		Q8P5Z2	Q8P5Z2_XANCP	Uncharacterized protein	XCC3190	xcc:XCC3190;		integral component of membrane [GO:0016021]	integral component of membrane [GO:0016021]
XCC_RS09735	-1.09813	3.5092	26.9868	0.000234453	0.000782599	XCC1870			114		Q8P9J3	Q8P9J3_XANCP	Uncharacterized protein	XCC1870	xcc:XCC1870;
XCC_RS19780	-1.09681	7.25724	101.151	3.80358e-07	2.99021e-06	XCC3818		WP_011038898.1	148		Q8P493	Q8P493_XANCP	Uncharacterized protein	XCC3818	xcc:XCC3818;			carbon-nitrogen ligase activity, with glutamine as amido-N-donor [GO:0016884]	carbon-nitrogen ligase activity, with glutamine as amido-N-donor [GO:0016884]
XCC_RS10190	-1.0966	3.82599	42.3394	3.11234e-05	0.000135477			WP_012438360.1	96		A0A3E1KYL3	A0A3E1KYL3_XANCE	Uncharacterized protein	D0A42_08665
XCC_RS22015	-1.09451	8.30373	85.357	9.34306e-07	6.50026e-06	XCC4240	yidC	WP_011039301.1	573		Q8P338	YIDC_XANCP	Membrane protein insertase YidC (Foldase YidC) (Membrane integrase YidC) (Membrane protein YidC)	yidC XCC4240	xcc:XCC4240;	protein insertion into membrane [GO:0051205]; protein transport [GO:0015031]	integral component of plasma membrane [GO:0005887]	integral component of plasma membrane [GO:0005887]; membrane insertase activity [GO:0032977]; protein insertion into membrane [GO:0051205]; protein transport [GO:0015031]	membrane insertase activity [GO:0032977]
XCC_RS07035	-1.09298	2.34934	18.3815	0.00108954	0.0030635	XCC1350			505		Q8PAX6	Q8PAX6_XANCP	Alginate_exp domain-containing protein	XCC1350	xcc:XCC1350;
XCC_RS14815	-1.0921	7.51008	91.7886	6.37272e-07	4.67766e-06	XCC2859	prfC	WP_011037984.1	534		Q8P6V6	RF3_XANCP	Peptide chain release factor 3 (RF-3)	prfC XCC2859	xcc:XCC2859;	regulation of translational termination [GO:0006449]; translational termination [GO:0006415]	cytosol [GO:0005829]	cytosol [GO:0005829]; GTP binding [GO:0005525]; GTPase activity [GO:0003924]; translation release factor activity, codon nonspecific [GO:0016150]; translation release factor activity, codon specific [GO:0016149]; regulation of translational termination [GO:0006449]; translational termination [GO:0006415]	GTPase activity [GO:0003924]; GTP binding [GO:0005525]; translation release factor activity, codon nonspecific [GO:0016150]; translation release factor activity, codon specific [GO:0016149]
XCC_RS19420	-1.09135	6.61388	119.64	1.54127e-07	1.40044e-06	XCC3750		WP_011038832.1	378		Q8P4F8	Q8P4F8_XANCP	LysM domain-containing protein	XCC3750	xcc:XCC3750;
XCC_RS04810	-1.09132	6.26964	102.408	3.56067e-07	2.82688e-06	XCC0929	gst	WP_011036143.1	204		P45875	GST_XANCP	Glutathione S-transferase GST-4.5 (EC 2.5.1.18)	gst XCC0929	xcc:XCC0929;	glutathione metabolic process [GO:0006749]	cytoplasm [GO:0005737]	cytoplasm [GO:0005737]; glutathione transferase activity [GO:0004364]; glutathione metabolic process [GO:0006749]	glutathione transferase activity [GO:0004364]
XCC_RS12790	-1.09096	9.35008	63.1077	4.42541e-06	2.48699e-05	XCC2460	rplT	WP_011037598.1	119		Q8P7Z4	RL20_XANCP	50S ribosomal protein L20	rplT XCC2460	xcc:XCC2460;	ribosomal large subunit assembly [GO:0000027]; translation [GO:0006412]	cytosolic large ribosomal subunit [GO:0022625]	cytosolic large ribosomal subunit [GO:0022625]; rRNA binding [GO:0019843]; structural constituent of ribosome [GO:0003735]; ribosomal large subunit assembly [GO:0000027]; translation [GO:0006412]	rRNA binding [GO:0019843]; structural constituent of ribosome [GO:0003735]
XCC_RS08950	-1.08699	4.96956	72.8419	2.12994e-06	1.31138e-05	XCC1715	miaA	WP_011036892.1	327		Q8P9X8	MIAA_XANCP	tRNA dimethylallyltransferase (EC 2.5.1.75) (Dimethylallyl diphosphate:tRNA dimethylallyltransferase) (DMAPP:tRNA dimethylallyltransferase) (DMATase) (Isopentenyl-diphosphate:tRNA isopentenyltransferase) (IPP transferase) (IPPT) (IPTase)	miaA XCC1715	xcc:XCC1715;	tRNA modification [GO:0006400]		ATP binding [GO:0005524]; tRNA dimethylallyltransferase activity [GO:0052381]; tRNA modification [GO:0006400]	ATP binding [GO:0005524]; tRNA dimethylallyltransferase activity [GO:0052381]
XCC_RS13660	-1.08526	4.27734	42.7567	2.9716e-05	0.000130208	XCC2632		WP_011037762.1	600		Q8P7H9	Q8P7H9_XANCP	Uncharacterized protein	XCC2632	xcc:XCC2632;
XCC_RS04760	-1.08423	8.6941	25.4267	0.000338336	0.00107848	XCC0920	rplQ	WP_011036134.1	127		Q9Z3E6	RL17_XANCP	50S ribosomal protein L17	rplQ XCC0920	xcc:XCC0920;	translation [GO:0006412]	cytosolic large ribosomal subunit [GO:0022625]; large ribosomal subunit [GO:0015934]	cytosolic large ribosomal subunit [GO:0022625]; large ribosomal subunit [GO:0015934]; structural constituent of ribosome [GO:0003735]; translation [GO:0006412]	structural constituent of ribosome [GO:0003735]
XCC_RS18370	-1.08341	3.99045	46.2815	2.03826e-05	9.31901e-05	XCC3546			590		Q8P502	Q8P502_XANCP	GGDEF domain-containing protein	XCC3546	xcc:XCC3546;	cell adhesion involved in single-species biofilm formation [GO:0043709]; negative regulation of bacterial-type flagellum-dependent cell motility [GO:1902201]	integral component of membrane [GO:0016021]; plasma membrane [GO:0005886]	integral component of membrane [GO:0016021]; plasma membrane [GO:0005886]; diguanylate cyclase activity [GO:0052621]; cell adhesion involved in single-species biofilm formation [GO:0043709]; negative regulation of bacterial-type flagellum-dependent cell motility [GO:1902201]	diguanylate cyclase activity [GO:0052621]
TRINITY_DN586_c0_g2	-1.07874	8.54719		2.17488e-06	0.00127466	XCC3563		WP_011038655.1	528		Q8P4Y5	Q8P4Y5_XANCP	Oxidoreductase	XCC3563	xcc:XCC3563;	oxidation-reduction process [GO:0055114]		oxidation-reduction process [GO:0055114]
XCC_RS06615	-1.07271	7.14534	120.39	1.48997e-07	1.37408e-06	XCC1271	lepB	WP_011036465.1	266		Q8PB54	Q8PB54_XANCP	Signal peptidase I (EC 3.4.21.89)	lepB XCC1271	xcc:XCC1271;	signal peptide processing [GO:0006465]	integral component of plasma membrane [GO:0005887]	integral component of plasma membrane [GO:0005887]; serine-type endopeptidase activity [GO:0004252]; signal peptide processing [GO:0006465]	serine-type endopeptidase activity [GO:0004252]
TRINITY_DN264_c0_g1	-1.07187	8.01594		2.34779e-05	0.0111491	XCC2600	ispA	WP_011037730.1	291		Q8P7L1	Q8P7L1_XANCP	Geranyltranstransferase	ispA XCC2600	xcc:XCC2600;	isoprenoid biosynthetic process [GO:0008299]		prenyltransferase activity [GO:0004659]; isoprenoid biosynthetic process [GO:0008299]	prenyltransferase activity [GO:0004659]
XCC_RS06565	-1.07073	3.62792	42.3409	3.11181e-05	0.000135477	XCC1261	fadE9	WP_011036455.1	393		Q8PB63	Q8PB63_XANCP	Acyl-CoA dehydrogenase	fadE9 XCC1261	xcc:XCC1261;			acyl-CoA dehydrogenase activity [GO:0003995]; flavin adenine dinucleotide binding [GO:0050660]	acyl-CoA dehydrogenase activity [GO:0003995]; flavin adenine dinucleotide binding [GO:0050660]
XCC_RS09610	-1.06648	6.33701	107.418	2.75672e-07	2.29691e-06	XCC1845	rpfE	WP_011037015.1	306		Q7CLS7	Q7CLS7_XANCP	Regulatory protein	rpfE XCC1845	xcc:XCC1845;			2,3-bisphosphoglycerate-independent phosphoglycerate mutase activity [GO:0046537]	2,3-bisphosphoglycerate-independent phosphoglycerate mutase activity [GO:0046537]
XCC_RS04620	-1.06466	11.1137	26.0037	0.000274141	0.000894905	XCC0892	fusA	WP_011036120.1	705		Q8PC52	EFG_XANCP	Elongation factor G (EF-G)	fusA XCC0892	xcc:XCC0892;	ribosome disassembly [GO:0032790]	cytosol [GO:0005829]	cytosol [GO:0005829]; GTP binding [GO:0005525]; GTPase activity [GO:0003924]; translation elongation factor activity [GO:0003746]; ribosome disassembly [GO:0032790]	GTPase activity [GO:0003924]; GTP binding [GO:0005525]; translation elongation factor activity [GO:0003746]
TRINITY_DN76_c0_g3	-1.06445	8.84729		7.38243e-07	0.000468233	XCC0816	rlmM	WP_011036052.1	347		Q8PCB8	RLMM_XANCP	Ribosomal RNA large subunit methyltransferase M (EC 2.1.1.186) (23S rRNA (cytidine2498-2'-O)-methyltransferase) (23S rRNA 2'-O-ribose methyltransferase RlmM)	rlmM XCC0816	xcc:XCC0816;	methylation [GO:0032259]; rRNA processing [GO:0006364]	cytoplasm [GO:0005737]	cytoplasm [GO:0005737]; S-adenosylmethionine-dependent methyltransferase activity [GO:0008757]; methylation [GO:0032259]; rRNA processing [GO:0006364]	S-adenosylmethionine-dependent methyltransferase activity [GO:0008757]
XCC_RS04110	-1.06375	5.6597	104.206	3.24401e-07	2.61215e-06	XCC0792	pdxA	WP_011036028.1	322		Q8PCE2	PDXA_XANCP	4-hydroxythreonine-4-phosphate dehydrogenase (EC 1.1.1.262) (4-(phosphohydroxy)-L-threonine dehydrogenase)	pdxA XCC0792	xcc:XCC0792;	pyridoxal phosphate biosynthetic process [GO:0042823]; pyridoxine biosynthetic process [GO:0008615]	cytoplasm [GO:0005737]	cytoplasm [GO:0005737]; 4-hydroxythreonine-4-phosphate dehydrogenase activity [GO:0050570]; cobalt ion binding [GO:0050897]; magnesium ion binding [GO:0000287]; NAD binding [GO:0051287]; zinc ion binding [GO:0008270]; pyridoxal phosphate biosynthetic process [GO:0042823]; pyridoxine biosynthetic process [GO:0008615]	4-hydroxythreonine-4-phosphate dehydrogenase activity [GO:0050570]; cobalt ion binding [GO:0050897]; magnesium ion binding [GO:0000287]; NAD binding [GO:0051287]; zinc ion binding [GO:0008270]
XCC_RS10195	-1.06331	7.5908	96.4094	4.91194e-07	3.77223e-06	XCC1962	mcp	WP_011037126.1	396		Q8P9A3	Q8P9A3_XANCP	Chemotaxis protein	mcp XCC1962	xcc:XCC1962;	signal transduction [GO:0007165]	integral component of membrane [GO:0016021]	integral component of membrane [GO:0016021]; signal transduction [GO:0007165]
XCC_RS05080	-1.05767	8.32829	75.8266	1.73132e-06	1.09027e-05	XCC0982	ppiD	WP_011036187.1	656		Q8PBY3	Q8PBY3_XANCP	Peptidylprolyl isomerase (EC 5.2.1.8)	ppiD XCC0982	xcc:XCC0982;		integral component of membrane [GO:0016021]	integral component of membrane [GO:0016021]; peptidyl-prolyl cis-trans isomerase activity [GO:0003755]	peptidyl-prolyl cis-trans isomerase activity [GO:0003755]
XCC_RS04710	-1.05526	9.19102	25.4093	0.000339277	0.00108068	XCC0910	rplF	WP_011036130.1	175		Q8PC37	RL6_XANCP	50S ribosomal protein L6	rplF XCC0910	xcc:XCC0910;	cytoplasmic translation [GO:0002181]	cytosolic large ribosomal subunit [GO:0022625]	cytosolic large ribosomal subunit [GO:0022625]; rRNA binding [GO:0019843]; structural constituent of ribosome [GO:0003735]; cytoplasmic translation [GO:0002181]	rRNA binding [GO:0019843]; structural constituent of ribosome [GO:0003735]
XCC_RS10325	-1.05402	6.24686	113.364	2.06273e-07	1.8014e-06	XCC1988	moeA	WP_011037151.1	406		Q8P978	Q8P978_XANCP	Molybdopterin molybdenumtransferase (EC 2.10.1.1)	moeA XCC1988	xcc:XCC1988;	molybdenum incorporation into molybdenum-molybdopterin complex [GO:0018315]; molybdopterin cofactor biosynthetic process [GO:0032324]; Mo-molybdopterin cofactor biosynthetic process [GO:0006777]	cytoplasm [GO:0005737]; cytosol [GO:0005829]	cytoplasm [GO:0005737]; cytosol [GO:0005829]; metal ion binding [GO:0046872]; molybdopterin adenylyltransferase activity [GO:0061598]; molybdopterin molybdotransferase activity [GO:0061599]; Mo-molybdopterin cofactor biosynthetic process [GO:0006777]; molybdenum incorporation into molybdenum-molybdopterin complex [GO:0018315]; molybdopterin cofactor biosynthetic process [GO:0032324]	metal ion binding [GO:0046872]; molybdopterin adenylyltransferase activity [GO:0061598]; molybdopterin molybdotransferase activity [GO:0061599]
XCC_RS03490	-1.04911	3.01364	28.1169	0.000196857	0.000672181	XCC0675		WP_011035915.1	385		Q8PCP9	Q8PCP9_XANCP	APH domain-containing protein	XCC0675	xcc:XCC0675;	threonine biosynthetic process [GO:0009088]		amino acid kinase activity [GO:0019202]; homoserine kinase activity [GO:0004413]; threonine biosynthetic process [GO:0009088]	amino acid kinase activity [GO:0019202]; homoserine kinase activity [GO:0004413]
TRINITY_DN127_c0_g1	-1.04908	12.1394		1.46428e-09	1.50659e-06	XCC2376	secD		622		Q8P870	Q8P870_XANCP	Protein translocase subunit SecD	secD XCC2376	xcc:XCC2376;	intracellular protein transmembrane transport [GO:0065002]; protein targeting [GO:0006605]; protein transport [GO:0015031]; protein transport by the Sec complex [GO:0043952]	integral component of membrane [GO:0016021]; plasma membrane [GO:0005886]	integral component of membrane [GO:0016021]; plasma membrane [GO:0005886]; P-P-bond-hydrolysis-driven protein transmembrane transporter activity [GO:0015450]; intracellular protein transmembrane transport [GO:0065002]; protein targeting [GO:0006605]; protein transport [GO:0015031]; protein transport by the Sec complex [GO:0043952]	P-P-bond-hydrolysis-driven protein transmembrane transporter activity [GO:0015450]
XCC_RS21125	-1.04834	3.23105	33.7094	8.88412e-05	0.000333715	XCC4075	mntP	WP_011039144.1	193		Q8P3J6	MNTP_XANCP	Putative manganese efflux pump MntP	mntP XCC4075	xcc:XCC4075;		integral component of membrane [GO:0016021]; plasma membrane [GO:0005886]	integral component of membrane [GO:0016021]; plasma membrane [GO:0005886]; manganese ion transmembrane transporter activity [GO:0005384]	manganese ion transmembrane transporter activity [GO:0005384]
XCC_RS21080	-1.04772	2.17376	18.0572	0.00116463	0.00324923	XCC4066		WP_011039135.1	290		Q8P3K5	Q8P3K5_XANCP	Amidohydro-rel domain-containing protein	XCC4066	xcc:XCC4066;			hydrolase activity [GO:0016787]	hydrolase activity [GO:0016787]
XCC_RS08880	-1.04754	5.67072	63.1487	4.41091e-06	2.48531e-05	XCC1702	ispD	WP_011036879.1	265		Q8P9Z1	ISPD_XANCP	2-C-methyl-D-erythritol 4-phosphate cytidylyltransferase (EC 2.7.7.60) (4-diphosphocytidyl-2C-methyl-D-erythritol synthase) (MEP cytidylyltransferase) (MCT)	ispD XCC1702	xcc:XCC1702;	isopentenyl diphosphate biosynthetic process, methylerythritol 4-phosphate pathway [GO:0019288]; terpenoid biosynthetic process [GO:0016114]		2-C-methyl-D-erythritol 4-phosphate cytidylyltransferase activity [GO:0050518]; isopentenyl diphosphate biosynthetic process, methylerythritol 4-phosphate pathway [GO:0019288]; terpenoid biosynthetic process [GO:0016114]	2-C-methyl-D-erythritol 4-phosphate cytidylyltransferase activity [GO:0050518]
XCC_RS08910	-1.04615	6.15679	82.8444	1.09256e-06	7.48489e-06	XCC1707	pcm	WP_011036884.1	225		Q8P9Y6	PIMT_XANCP	Protein-L-isoaspartate O-methyltransferase (EC 2.1.1.77) (L-isoaspartyl protein carboxyl methyltransferase) (Protein L-isoaspartyl methyltransferase) (Protein-beta-aspartate methyltransferase) (PIMT)	pcm XCC1707	xcc:XCC1707;	protein repair [GO:0030091]	cytoplasm [GO:0005737]	cytoplasm [GO:0005737]; protein-L-isoaspartate (D-aspartate) O-methyltransferase activity [GO:0004719]; protein repair [GO:0030091]	protein-L-isoaspartate (D-aspartate) O-methyltransferase activity [GO:0004719]
XCC_RS05275	-1.04378	7.67468	86.2251	8.8598e-07	6.20761e-06	XCC1020	fabF	WP_011036221.1	411		Q8PBU8	Q8PBU8_XANCP	3-oxoacyl-[acyl-carrier-protein] synthase 2 (EC 2.3.1.179)	fabF XCC1020	xcc:XCC1020;	fatty acid biosynthetic process [GO:0006633]	cytosol [GO:0005829]	cytosol [GO:0005829]; 3-oxoacyl-[acyl-carrier-protein] synthase activity [GO:0004315]; beta-ketoacyl-acyl-carrier-protein synthase II activity [GO:0033817]; fatty acid biosynthetic process [GO:0006633]	3-oxoacyl-[acyl-carrier-protein] synthase activity [GO:0004315]; beta-ketoacyl-acyl-carrier-protein synthase II activity [GO:0033817]
XCC_RS08255	-1.04351	4.94607	80.5006	1.26911e-06	8.4269e-06	XCC1580	sdeB	WP_050911577.1	456		Q8PAA5	Q8PAA5_XANCP	Atrazine chlorohydrolase	sdeB XCC1580	xcc:XCC1580;			hydrolase activity, acting on carbon-nitrogen (but not peptide) bonds [GO:0016810]	hydrolase activity, acting on carbon-nitrogen (but not peptide) bonds [GO:0016810]
TRINITY_DN1286_c0_g2	-1.04276	7.95698		4.73823e-05	0.0206964	XCC4020	polA	WP_011039091.1	927		Q8P3P9	Q8P3P9_XANCP	DNA polymerase I (EC 2.7.7.7)	polA XCC4020	xcc:XCC4020;	DNA-dependent DNA replication [GO:0006261]; DNA repair [GO:0006281]	cytoplasm [GO:0005737]	cytoplasm [GO:0005737]; 3'-5' exonuclease activity [GO:0008408]; 5'-3' exonuclease activity [GO:0008409]; DNA binding [GO:0003677]; DNA-directed DNA polymerase activity [GO:0003887]; DNA repair [GO:0006281]; DNA-dependent DNA replication [GO:0006261]	3'-5' exonuclease activity [GO:0008408]; 5'-3' exonuclease activity [GO:0008409]; DNA binding [GO:0003677]; DNA-directed DNA polymerase activity [GO:0003887]
XCC_RS02655	-1.04275	4.12824	52.5244	1.10337e-05	5.50536e-05	XCC0510		WP_011035759.1	125		Q8PD35	Q8PD35_XANCP	Transcriptional regulator pbsX family	XCC0510	xcc:XCC0510;			DNA binding [GO:0003677]	DNA binding [GO:0003677]
XCC_RS14360	-1.04081	7.17122	93.61	5.74326e-07	4.296e-06	XCC2772	fhuA	WP_011037900.1	772		Q8P742	Q8P742_XANCP	TonB-dependent receptor	fhuA XCC2772	xcc:XCC2772;		cell outer membrane [GO:0009279]	cell outer membrane [GO:0009279]; siderophore uptake transmembrane transporter activity [GO:0015344]; signaling receptor activity [GO:0038023]	siderophore uptake transmembrane transporter activity [GO:0015344]; signaling receptor activity [GO:0038023]
XCC_RS09495	-1.03776	5.43268	101.003	3.83339e-07	3.0001e-06	XCC1822	yhdG		493		Q8P9N1	Q8P9N1_XANCP	Cationic amino acid transporter	yhdG XCC1822	xcc:XCC1822;	amino acid transport [GO:0006865]	integral component of membrane [GO:0016021]	integral component of membrane [GO:0016021]; amino acid transmembrane transporter activity [GO:0015171]; amino acid transport [GO:0006865]	amino acid transmembrane transporter activity [GO:0015171]
TRINITY_DN219_c0_g1	-1.03716	9.34526		1.78881e-07	0.0001227	XCC2270			449		Q8P8H1	Q8P8H1_XANCP	Amidohydro-rel domain-containing protein	XCC2270	xcc:XCC2270;			5'-methylthioadenosine deaminase activity [GO:0090614]; hydrolase activity, acting on carbon-nitrogen (but not peptide) bonds [GO:0016810]; metal ion binding [GO:0046872]	5'-methylthioadenosine deaminase activity [GO:0090614]; hydrolase activity, acting on carbon-nitrogen (but not peptide) bonds [GO:0016810]; metal ion binding [GO:0046872]
XCC_RS20395	-1.03655	1.40946	11.3351	0.00570983	0.0130805
XCC_RS08945	-1.03336	5.59737	103.771	3.31743e-07	2.66224e-06	XCC1714	folP		302		Q8P9X9	Q8P9X9_XANCP	Dihydropteroate synthase (DHPS) (EC 2.5.1.15) (Dihydropteroate pyrophosphorylase)	folP XCC1714	xcc:XCC1714;	folic acid biosynthetic process [GO:0046656]; tetrahydrofolate biosynthetic process [GO:0046654]	cytosol [GO:0005829]	cytosol [GO:0005829]; dihydropteroate synthase activity [GO:0004156]; metal ion binding [GO:0046872]; folic acid biosynthetic process [GO:0046656]; tetrahydrofolate biosynthetic process [GO:0046654]	dihydropteroate synthase activity [GO:0004156]; metal ion binding [GO:0046872]
XCC_RS04230	-1.03277	3.91252	47.6925	1.76419e-05	8.24314e-05	XCC0817		WP_011036053.1	186		Q8PCB7	Q8PCB7_XANCP	CMP/dCMP-type deaminase domain-containing protein	XCC0817	xcc:XCC0817;	tRNA wobble adenosine to inosine editing [GO:0002100]	tRNA-specific adenosine-34 deaminase complex [GO:0052718]	tRNA-specific adenosine-34 deaminase complex [GO:0052718]; tRNA-specific adenosine-34 deaminase activity [GO:0052717]; tRNA wobble adenosine to inosine editing [GO:0002100]	tRNA-specific adenosine-34 deaminase activity [GO:0052717]
XCC_RS07945	-1.0323	7.32284	82.514	1.11562e-06	7.6187e-06	XCC1520			1050		Q8PAG4	Q8PAG4_XANCP	GGDEF domain-containing protein	XCC1520	xcc:XCC1520;	cell adhesion involved in single-species biofilm formation [GO:0043709]; negative regulation of bacterial-type flagellum-dependent cell motility [GO:1902201]	integral component of membrane [GO:0016021]; plasma membrane [GO:0005886]	integral component of membrane [GO:0016021]; plasma membrane [GO:0005886]; diguanylate cyclase activity [GO:0052621]; cell adhesion involved in single-species biofilm formation [GO:0043709]; negative regulation of bacterial-type flagellum-dependent cell motility [GO:1902201]	diguanylate cyclase activity [GO:0052621]
XCC_RS13040	-1.03168	8.16977	50.5214	1.3343e-05	6.44167e-05	XCC2508	rpsO	WP_011037641.1	86		Q8P7V0	RS15_XANCP	30S ribosomal protein S15	rpsO XCC2508	xcc:XCC2508;	translation [GO:0006412]	cytosolic small ribosomal subunit [GO:0022627]	cytosolic small ribosomal subunit [GO:0022627]; rRNA binding [GO:0019843]; structural constituent of ribosome [GO:0003735]; translation [GO:0006412]	rRNA binding [GO:0019843]; structural constituent of ribosome [GO:0003735]
XCC_RS14780	-1.03157	6.57336	110.678	2.34731e-07	2.00614e-06	XCC2853	sdaA	WP_011037978.1	460		Q8P6W2	Q8P6W2_XANCP	L-serine dehydratase (EC 4.3.1.17)	sdaA XCC2853	xcc:XCC2853;	gluconeogenesis [GO:0006094]		4 iron, 4 sulfur cluster binding [GO:0051539]; L-serine ammonia-lyase activity [GO:0003941]; metal ion binding [GO:0046872]; gluconeogenesis [GO:0006094]	4 iron, 4 sulfur cluster binding [GO:0051539]; L-serine ammonia-lyase activity [GO:0003941]; metal ion binding [GO:0046872]
XCC_RS16515	-1.03111	4.71324	59.6182	5.8899e-06	3.16968e-05	XCC3183		WP_011038290.1	168		Q8P5Z9	Q8P5Z9_XANCP	Uncharacterized protein	XCC3183	xcc:XCC3183;		integral component of membrane [GO:0016021]	integral component of membrane [GO:0016021]
XCC_RS11705	-1.03015	6.515	80.8501	1.24078e-06	8.30262e-06	XCC2247	argG	WP_011037391.1	397		Q8P8J4	ASSY_XANCP	Argininosuccinate synthase (EC 6.3.4.5) (Citrulline--aspartate ligase)	argG XCC2247	xcc:XCC2247;	arginine biosynthetic process [GO:0006526]; argininosuccinate metabolic process [GO:0000053]; urea cycle [GO:0000050]	cytoplasm [GO:0005737]	cytoplasm [GO:0005737]; argininosuccinate synthase activity [GO:0004055]; ATP binding [GO:0005524]; arginine biosynthetic process [GO:0006526]; argininosuccinate metabolic process [GO:0000053]; urea cycle [GO:0000050]	argininosuccinate synthase activity [GO:0004055]; ATP binding [GO:0005524]
XCC_RS04690	-1.02724	8.98947	32.8611	9.95644e-05	0.000368542	XCC0906	rplX	WP_008571669.1	105		Q8PC40	RL24_XANCP	50S ribosomal protein L24	rplX XCC0906	xcc:XCC0906;	translation [GO:0006412]	cytosolic large ribosomal subunit [GO:0022625]	cytosolic large ribosomal subunit [GO:0022625]; rRNA binding [GO:0019843]; structural constituent of ribosome [GO:0003735]; translation [GO:0006412]	rRNA binding [GO:0019843]; structural constituent of ribosome [GO:0003735]
XCC_RS09535	-1.02436	5.32854	84.647	9.76137e-07	6.76245e-06	XCC1830		WP_011037000.1	188		Q8P9M3	EFPL_XANCP	Elongation factor P-like protein	XCC1830	xcc:XCC1830;		cytoplasm [GO:0005737]	cytoplasm [GO:0005737]; translation elongation factor activity [GO:0003746]	translation elongation factor activity [GO:0003746]
XCC_RS03295	-1.02179	6.62624	43.3365	3.3476e-05	0.00014291	XCC0637		WP_011035880.1	155		Q8PCS5	Q8PCS5_XANCP	DNA-binding protein	XCC0637	xcc:XCC0637;	gene silencing [GO:0016458]	cytosol [GO:0005829]; nucleoid [GO:0009295]; protein-DNA complex [GO:0032993]	cytosol [GO:0005829]; nucleoid [GO:0009295]; protein-DNA complex [GO:0032993]; bent DNA binding [GO:0003681]; DNA binding [GO:0003677]; DNA-binding transcription repressor activity [GO:0001217]; minor groove of adenine-thymine-rich DNA binding [GO:0003680]; transcription regulatory region sequence-specific DNA binding [GO:0000976]; gene silencing [GO:0016458]	bent DNA binding [GO:0003681]; DNA binding [GO:0003677]; DNA-binding transcription repressor activity [GO:0001217]; minor groove of adenine-thymine-rich DNA binding [GO:0003680]; transcription regulatory region sequence-specific DNA binding [GO:0000976]
XCC_RS04565	-1.02122	5.35741	37.7562	6.25357e-05	0.000245814
XCC_RS07735	-1.02045	5.94146	89.3052	7.36572e-07	5.29124e-06	XCC1483		WP_043877805.1	200		Q8PAK0	Q8PAK0_XANCP	Uncharacterized protein	XCC1483	xcc:XCC1483;	negative regulation of protein phosphorylation [GO:0001933]; positive regulation of translational initiation in response to starvation [GO:0071264]; regulation of eIF2 alpha phosphorylation by amino acid starvation [GO:0060733]	polysome [GO:0005844]	polysome [GO:0005844]; polysome binding [GO:1905538]; protein kinase inhibitor activity [GO:0004860]; ribosome binding [GO:0043022]; negative regulation of protein phosphorylation [GO:0001933]; positive regulation of translational initiation in response to starvation [GO:0071264]; regulation of eIF2 alpha phosphorylation by amino acid starvation [GO:0060733]	polysome binding [GO:1905538]; protein kinase inhibitor activity [GO:0004860]; ribosome binding [GO:0043022]
XCC_RS08075	-1.01592	7.4601	97.5978	4.60216e-07	3.55966e-06	XCC1545	rlmL	WP_011036729.1	711		Q8PAE0	RLMKL_XANCP	Ribosomal RNA large subunit methyltransferase K/L [Includes: 23S rRNA m2G2445 methyltransferase (EC 2.1.1.173) (rRNA (guanine-N(2)-)-methyltransferase RlmL); 23S rRNA m7G2069 methyltransferase (EC 2.1.1.264) (rRNA (guanine-N(7)-)-methyltransferase RlmK)]	rlmL XCC1545	xcc:XCC1545;		cytoplasm [GO:0005737]	cytoplasm [GO:0005737]; 23S rRNA (guanine(2445)-N(2))-methyltransferase activity [GO:0052915]; RNA binding [GO:0003723]; rRNA (guanine-N2-)-methyltransferase activity [GO:0008990]; rRNA (guanine-N7-)-methyltransferase activity [GO:0070043]	23S rRNA (guanine(2445)-N(2))-methyltransferase activity [GO:0052915]; RNA binding [GO:0003723]; rRNA (guanine-N2-)-methyltransferase activity [GO:0008990]; rRNA (guanine-N7-)-methyltransferase activity [GO:0070043]
XCC_RS04525	-1.01579	7.98518	86.9315	8.48801e-07	5.98686e-06	XCC0873	prs	WP_011036108.1	319		Q8PC63	KPRS_XANCP	Ribose-phosphate pyrophosphokinase (RPPK) (EC 2.7.6.1) (5-phospho-D-ribosyl alpha-1-diphosphate) (Phosphoribosyl diphosphate synthase) (Phosphoribosyl pyrophosphate synthase) (P-Rib-PP synthase) (PRPP synthase) (PRPPase)	prs prsA XCC0873	xcc:XCC0873;	5-phosphoribose 1-diphosphate biosynthetic process [GO:0006015]; nucleoside metabolic process [GO:0009116]; nucleotide biosynthetic process [GO:0009165]; purine nucleotide biosynthetic process [GO:0006164]; ribonucleoside monophosphate biosynthetic process [GO:0009156]	cytoplasm [GO:0005737]; ribose phosphate diphosphokinase complex [GO:0002189]	cytoplasm [GO:0005737]; ribose phosphate diphosphokinase complex [GO:0002189]; ATP binding [GO:0005524]; kinase activity [GO:0016301]; magnesium ion binding [GO:0000287]; ribose phosphate diphosphokinase activity [GO:0004749]; 5-phosphoribose 1-diphosphate biosynthetic process [GO:0006015]; nucleoside metabolic process [GO:0009116]; nucleotide biosynthetic process [GO:0009165]; purine nucleotide …	ATP binding [GO:0005524]; kinase activity [GO:0016301]; magnesium ion binding [GO:0000287]; ribose phosphate diphosphokinase activity [GO:0004749]
XCC_RS14015	-1.01428	1.24848	8.99937	0.0112275	0.0236958	XCC2704	cheR		275		Q8P7A7	Q8P7A7_XANCP	Chemotaxis protein methyltransferase (EC 2.1.1.80)	cheR XCC2704	xcc:XCC2704;			protein-glutamate O-methyltransferase activity [GO:0008983]	protein-glutamate O-methyltransferase activity [GO:0008983]
XCC_RS13420	-1.00969	4.16564	51.2541	1.24381e-05	6.09338e-05	XCC2583		WP_011037713.1	191		Q8P7M8	Q8P7M8_XANCP	Lipoprotein	XCC2583	xcc:XCC2583;
XCC_RS11310	-1.00905	4.74767	62.8982	4.50028e-06	2.51614e-05	XCC2170		WP_011037316.1	155		Q8P8R9	Q8P8R9_XANCP	Manganese transport regulator (Transcriptional regulator MntR)	XCC2170	xcc:XCC2170;			DNA binding [GO:0003677]; DNA-binding transcription factor activity [GO:0003700]; protein dimerization activity [GO:0046983]; transition metal ion binding [GO:0046914]	DNA binding [GO:0003677]; DNA-binding transcription factor activity [GO:0003700]; protein dimerization activity [GO:0046983]; transition metal ion binding [GO:0046914]
TRINITY_DN59_c0_g1	-1.00814	9.07303		1.00587e-06	0.000620966	XCC3056		WP_011038171.1	319		Q8P6B4	Q8P6B4_XANCP	Transcriptional regulator araC family	XCC3056	xcc:XCC3056;			DNA-binding transcription factor activity [GO:0003700]; sequence-specific DNA binding [GO:0043565]	DNA-binding transcription factor activity [GO:0003700]; sequence-specific DNA binding [GO:0043565]
XCC_RS15965	-1.00539	3.68313	34.5963	7.90451e-05	0.000301297	XCC3078			146		Q8P692	Q8P692_XANCP	Uncharacterized protein	XCC3078	xcc:XCC3078;
XCC_RS20945	-1.00513	4.36611	47.6323	1.77496e-05	8.27426e-05	XCC4040		WP_011039109.1	605		Q8P3N1	Q8P3N1_XANCP	Uncharacterized protein	XCC4040	xcc:XCC4040;
XCC_RS17400	-1.00434	5.80252	80.8848	1.238e-06	8.29692e-06	XCC3356	cebR	WP_011038454.1	343		Q8P5I5	Q8P5I5_XANCP	Transcriptional regulator	cebR XCC3356	xcc:XCC3356;	regulation of transcription, DNA-templated [GO:0006355]		DNA-binding transcription factor activity [GO:0003700]; transcription regulatory region sequence-specific DNA binding [GO:0000976]; regulation of transcription, DNA-templated [GO:0006355]	DNA-binding transcription factor activity [GO:0003700]; transcription regulatory region sequence-specific DNA binding [GO:0000976]
XCC_RS03685	-1.00228	3.4265	34.8727	7.62541e-05	0.000293553	XCC0714		WP_011035952.1	105		Q8PCL1	Q8PCL1_XANCP	Cytotoxic protein CcdB (Protein LetD) (Toxin CcdB)	XCC0714	xcc:XCC0714;	plasmid maintenance [GO:0006276]		DNA topoisomerase type II (double strand cut, ATP-hydrolyzing) inhibitor activity [GO:0008657]; plasmid maintenance [GO:0006276]	DNA topoisomerase type II (double strand cut, ATP-hydrolyzing) inhibitor activity [GO:0008657]

## Sheet: S10
Supplemental Table 10. Low expression genes (logFC < 1 or > -1)
GeneID	logFC	logCPM	F	PValue	FDR	Old_locus	Locus	Protein Name	Length	Protein Name(unfilled)	Entry	Entry name	Protein names	Gene names	Cross-reference (KEGG)	Gene ontology (biological process)	Gene ontology (cellular component)	Gene ontology (GO)	Gene ontology (molecular function)			XCC0098
XCC_RS08690	0.993074	3.80433	34.799	7.69871e-05	0.000295853	XCC1664			252		Q8PA29	Q8PA29_XANCP	zf-HC2 domain-containing protein	XCC1664	xcc:XCC1664;							XCC0166
XCC_RS20130	0.990212	5.56672	53.3799	1.01921e-05	5.14492e-05	XCC3886			379		Q8P430	Q8P430_XANCP	Uncharacterized protein	XCC3886	xcc:XCC3886;							XCC0212
XCC_RS07230	0.989828	6.29593	62.7404	4.55765e-06	2.54145e-05	XCC1388	asnB	WP_011036581.1	564		Q8PAT8	Q8PAT8_XANCP	Asparagine synthase (glutamine-hydrolyzing) (EC 6.3.5.4)	asnB XCC1388	xcc:XCC1388;	asparagine biosynthetic process [GO:0006529]; glutamine metabolic process [GO:0006541]	cytosol [GO:0005829]	cytosol [GO:0005829]; asparagine synthase (glutamine-hydrolyzing) activity [GO:0004066]; ATP binding [GO:0005524]; asparagine biosynthetic process [GO:0006529]; glutamine metabolic process [GO:0006541]	asparagine synthase (glutamine-hydrolyzing) activity [GO:0004066]; ATP binding [GO:0005524]			XCC0552
XCC_RS06860	0.989569	4.19134	36.2281	6.41316e-05	0.000250601	XCC1315	nerA	WP_011036508.1	364		Q8PB11	Q8PB11_XANCP	GTN reductase	nerA XCC1315	xcc:XCC1315;		cytosol [GO:0005829]	cytosol [GO:0005829]; FMN binding [GO:0010181]; oxidoreductase activity [GO:0016491]	FMN binding [GO:0010181]; oxidoreductase activity [GO:0016491]			XCC0583
XCC_RS10535	0.986355	4.52019	50.9447	1.28111e-05	6.23369e-05	XCC2030		WP_011037193.1	423		Q8P936	Q8P936_XANCP	Histidine kinase (EC 2.7.13.3)	XCC2030	xcc:XCC2030;			phosphorelay sensor kinase activity [GO:0000155]	phosphorelay sensor kinase activity [GO:0000155]			XCC0816
XCC_RS14105	0.983685	5.27579	82.15	1.14169e-06	7.75989e-06	XCC2722		WP_011037852.1	398		Q8P791	Q8P791_XANCP	Phospholipase A1	XCC2722	xcc:XCC2722;							XCC0874
XCC_RS20520	0.982903	3.29177	37.9678	5.17244e-05	0.000208638	XCC3957			72		Q8P3W2	Q8P3W2_XANCP	Uncharacterized protein	XCC3957	xcc:XCC3957;		integral component of membrane [GO:0016021]	integral component of membrane [GO:0016021]				XCC1194
XCC_RS18895	0.9828	6.11905	66.2632	3.45646e-06	2.00442e-05	XCC3647	alr	WP_011038730.1	360		Q8P4R0	ALR_XANCP	Alanine racemase (EC 5.1.1.1)	alr XCC3647	xcc:XCC3647;	D-alanine biosynthetic process [GO:0030632]	cytosol [GO:0005829]	cytosol [GO:0005829]; alanine racemase activity [GO:0008784]; pyridoxal phosphate binding [GO:0030170]; D-alanine biosynthetic process [GO:0030632]	alanine racemase activity [GO:0008784]; pyridoxal phosphate binding [GO:0030170]			XCC1289
XCC_RS12830	0.98219	4.8906	69.9449	2.62327e-06	1.55736e-05	XCC2468	aglA	WP_011037605.1	692		Q8P7Y7	Q8P7Y7_XANCP	Alpha-glucosidase	aglA XCC2468	xcc:XCC2468;	metabolic process [GO:0008152]		carbohydrate binding [GO:0030246]; hydrolase activity, acting on glycosyl bonds [GO:0016798]; metabolic process [GO:0008152]	carbohydrate binding [GO:0030246]; hydrolase activity, acting on glycosyl bonds [GO:0016798]			XCC1309
XCC_RS10415	0.980273	1.45689	6.84716	0.0227496	0.0442359	XCC2006	nasA		411		Q8P960	Q8P960_XANCP	Nitrate transporter	nasA XCC2006	xcc:XCC2006;		integral component of membrane [GO:0016021]	integral component of membrane [GO:0016021]; transmembrane transporter activity [GO:0022857]	transmembrane transporter activity [GO:0022857]			XCC1363
XCC_RS17950	0.973451	0.868643	6.83486	0.0228479	0.0443797	sX9 sRNA_RF02228																XCC1412
XCC_RS11895	0.972994	8.38557	59.1165	6.14419e-06	3.2983e-05	XCC2284	selO	WP_011037428.1	518		Q8P8F8	SELO_XANCP	Protein adenylyltransferase SelO (EC 2.7.7.-) (EC 2.7.7.n1)	selO XCC2284	xcc:XCC2284;			ATP binding [GO:0005524]; magnesium ion binding [GO:0000287]; nucleotidyltransferase activity [GO:0016779]	ATP binding [GO:0005524]; magnesium ion binding [GO:0000287]; nucleotidyltransferase activity [GO:0016779]			XCC1583
XCC_RS21195	0.972254	6.33588	86.0077	8.97802e-07	6.27009e-06	XCC4089	guaA	WP_011039158.1	254		Q8P3I2	Q8P3I2_XANCP	GMP synthase	guaA XCC4089	xcc:XCC4089;	glutamine metabolic process [GO:0006541]	cytoplasm [GO:0005737]; cytosol [GO:0005829]	cytoplasm [GO:0005737]; cytosol [GO:0005829]; glutamine metabolic process [GO:0006541]				XCC1591
XCC_RS21650	0.970762	3.19962	32.0013	0.000112013	0.000408663	XCC4175			290		Q8P3A1	Q8P3A1_XANCP	Short chain oxidoreductase	XCC4175	xcc:XCC4175;	oxidation-reduction process [GO:0055114]		oxidation-reduction process [GO:0055114]				XCC1823
XCC_RS18205	0.970369	4.86903	63.2276	4.38319e-06	2.47292e-05	XCC3516	sac1		615		Q8P531	Q8P531_XANCP	Sulfur deprivation response regulator	sac1 XCC3516	xcc:XCC3516;	potassium ion transport [GO:0006813]	integral component of membrane [GO:0016021]; plasma membrane [GO:0005886]	integral component of membrane [GO:0016021]; plasma membrane [GO:0005886]; cation transmembrane transporter activity [GO:0008324]; potassium ion transport [GO:0006813]	cation transmembrane transporter activity [GO:0008324]			XCC1843
XCC_RS12060	0.965434	5.01591	70.4653	2.52553e-06	1.50764e-05	XCC2318			126		Q8P8C5	Q8P8C5_XANCP	Uncharacterized protein	XCC2318	xcc:XCC2318;		integral component of membrane [GO:0016021]	integral component of membrane [GO:0016021]				XCC1878
XCC_RS11290	0.964296	10.4057	32.0165	0.000111778	0.000408495	XCC2166	ppsA	WP_011037312.1	792		Q8P8S3	Q8P8S3_XANCP	Phosphoenolpyruvate synthase (PEP synthase) (EC 2.7.9.2) (Pyruvate, water dikinase)	ppsA XCC2166	xcc:XCC2166;	gluconeogenesis [GO:0006094]; pyruvate metabolic process [GO:0006090]		ATP binding [GO:0005524]; metal ion binding [GO:0046872]; pyruvate, water dikinase activity [GO:0008986]; gluconeogenesis [GO:0006094]; pyruvate metabolic process [GO:0006090]	ATP binding [GO:0005524]; metal ion binding [GO:0046872]; pyruvate, water dikinase activity [GO:0008986]			XCC2021
XCC_RS18620	0.961447	5.30134	81.0119	1.22791e-06	8.2421e-06	XCC3594	fecR		319		Q8P4W2	Q8P4W2_XANCP	Transmembrane sensor	fecR XCC3594	xcc:XCC3594;		integral component of membrane [GO:0016021]	integral component of membrane [GO:0016021]; sigma factor antagonist activity [GO:0016989]	sigma factor antagonist activity [GO:0016989]			XCC2090
XCC_RS00915	0.959405	3.05923	31.5936	0.000118549	0.000428883	XCC0172		WP_011035429.1	305		Q8PE11	Q8PE11_XANCP	Uncharacterized protein	XCC0172	xcc:XCC0172;	transmembrane transport [GO:0055085]	integral component of membrane [GO:0016021]	integral component of membrane [GO:0016021]; transmembrane transport [GO:0055085]				XCC2270
XCC_RS18760	0.959071	4.2898	48.4449	1.63577e-05	7.72425e-05	XCC3621	icfG		693		Q8P4T5	Q8P4T5_XANCP	IcfG protein	icfG XCC3621	xcc:XCC3621;	signal transduction [GO:0007165]	integral component of membrane [GO:0016021]; plasma membrane [GO:0005886]	integral component of membrane [GO:0016021]; plasma membrane [GO:0005886]; phosphatase activity [GO:0016791]; signal transduction [GO:0007165]	phosphatase activity [GO:0016791]			XCC2368
XCC_RS10235	0.958897	5.03587	73.1808	2.07964e-06	1.28408e-05	XCC1970		WP_011037134.1	372		Q8P995	Q8P995_XANCP	Uncharacterized protein	XCC1970	xcc:XCC1970;							XCC2376
[truncated: 1,297 more rows]

[truncated: 6 more sheets: S11, S12, S13, S14, S15, S16]
